# Supplementary material for: {N,N-Bis[bis­(2,2,2-tri­fluoro­eth­oxy)phosphan­yl]methyl­amine-κ2 P,P′}bis­(η5-cyclo­penta­dien­yl)titanium(II)
Source: Acta Crystallogr Sect E Struct Rep Online. 2013 May 31;69(Pt 6):m346. doi: 10.1107/S1600536813014244 (PMC3684904; doi:10.1107/S1600536813014244)
Supplement: Supplementary file 1 [file e-69-0m346-sup1.cif]

##############################################################################
#                                                                            #
# This CIF contains the data in a paper accepted for publication in          #
# Acta Crystallographica Section E. It conforms to the requirements of       #
# Notes for Authors for Acta Crystallographica Section E, and has been       #
# peer reviewed under the auspices of the IUCr Commission on Journals.       #
#                                                                            #
# Full details of the Crystallographic Information File format               #
# are given in the paper "The Crystallographic Information File (CIF):       #
# a New Standard Archive File for Crystallography" by S. R. Hall, F. H.      #
# Allen and I. D. Brown [Acta Cryst. (1991), A47, 655-685].                  #
#                                                                            #
# The current version of the core CIF dictionary is obtainable from          #
# ftp://ftp.iucr.org/pub/cif_core.dic.                                       #
#                                                                            #
# Software is freely available for graphical display of the structure(s)     #
# in this CIF. For information consult the CIF software page                 #
# http://www.iucr.org/resources/cif/software.                                #
#                                                                            #
# This file may be used for bona fide research purposes within the           #
# scientific community so long as proper attribution is given to the journal # 
# article from which it was obtained.                                        #
#                                                                            #
##############################################################################
data_I
_audit_creation_method     SHELXL-97
_chemical_name_systematic
;\
{<i>N</i>,<i>N</i>-Bis[bis(2,2,2-trifluoroethoxy)phosphanyl]methylamine-\
\k^2^<i>P</i>,<i>P</i>'}bis(\h^5^-cyclopentadienyl)titanium(II)
;
_chemical_name_common     ?
_chemical_formula_moiety     'C19 H21 F12 N O4 P2 Ti'
_chemical_formula_sum     'C19 H21 F12 N O4 P2 Ti'
_chemical_formula_iupac     '[Ti (C5 H5)2 (C9 H11 F12 N O4 P2)]'
_chemical_formula_weight     665.21
_chemical_melting_point     ?
_symmetry_cell_setting     orthorhombic
_symmetry_space_group_name_H-M     'P n m a'
_space_group_name_Hall     '-P 2ac 2n'
loop_
    _symmetry_equiv_pos_as_xyz
    'x, y, z'
    'x+1/2, -y+1/2, -z+1/2'
    '-x, y+1/2, -z'
    '-x+1/2, -y, z+1/2'
    '-x, -y, -z'
    '-x-1/2, y-1/2, z-1/2'
    'x, -y-1/2, z'
    'x-1/2, y, -z-1/2'
_cell_length_a     14.6494(2)
_cell_length_b     20.0535(3)
_cell_length_c     8.76940(10)
_cell_angle_alpha     90.00
_cell_angle_beta     90.00
_cell_angle_gamma     90.00
_cell_volume     2576.20(6)
_cell_formula_units_Z     4
_cell_measurement_reflns_used     9979
_cell_measurement_theta_min     2.54
_cell_measurement_theta_max     28.60
_cell_measurement_temperature     150(2)
_exptl_crystal_description     prism
_exptl_crystal_colour     'dark green'
_exptl_crystal_size_max     0.42
_exptl_crystal_size_mid     0.41
_exptl_crystal_size_min     0.16
_exptl_crystal_density_diffrn     1.715
_exptl_crystal_density_meas     ?
_exptl_crystal_density_method     'not measured'
_exptl_crystal_F_000     1336
_exptl_absorpt_coefficient_mu     0.571
_exptl_absorpt_correction_type     multi-scan
_exptl_absorpt_process_details     '(SADABS; Bruker, 2008)'
_exptl_absorpt_correction_T_min     0.90
_exptl_absorpt_correction_T_max     1.00
_exptl_special_details
;
;
_diffrn_ambient_temperature     150(2)
_diffrn_radiation_type     MoK\a
_diffrn_radiation_wavelength     0.71073
_diffrn_radiation_source     'fine-focus sealed tube'
_diffrn_radiation_monochromator     'curved graphite'
_diffrn_measurement_device_type     'Bruker Kappa APEXII DUO'
_diffrn_measurement_method     'omega and phi scans'
_diffrn_detector_area_resol_mean     8.3333
_diffrn_reflns_number     60903
_diffrn_reflns_av_R_equivalents     0.0331
_diffrn_reflns_av_sigmaI/netI     0.0119
_diffrn_reflns_theta_min     2.53
_diffrn_reflns_theta_max     28.73
_diffrn_reflns_theta_full     28.73
_diffrn_measured_fraction_theta_max     1.000
_diffrn_measured_fraction_theta_full     1.000
_diffrn_reflns_limit_h_min     -19
_diffrn_reflns_limit_h_max     19
_diffrn_reflns_limit_k_min     -27
_diffrn_reflns_limit_k_max     24
_diffrn_reflns_limit_l_min     -11
_diffrn_reflns_limit_l_max     11
_diffrn_standards_number     ?
_diffrn_standards_interval_count     ?
_diffrn_standards_interval_time     ?
_diffrn_standards_decay_%     ?
_refine_special_details
;
Refinement of <i>F</i>^2^ against ALL reflections. The weighted <i>R</i>-factor
<i>wR</i> and goodness of fit <i>S</i> are based on <i>F</i>^2^, conventional
<i>R</i>-factors <i>R</i> are based on <i>F</i>, with <i>F</i> set to zero for
negative <i>F</i>^2^. The threshold expression of <i>F</i>^2^ >
\s(<i>F</i>^2^) is used only for calculating <i>R</i>-factors(gt) <i>etc</i>.
and is not relevant to the choice of reflections for refinement.
<i>R</i>-factors based on <i>F</i>^2^ are statistically about twice as large
as those based on <i>F</i>, and <i>R</i>- factors based on ALL data will be
even larger.
;
_reflns_number_total     3420
_reflns_number_gt     2988
_reflns_threshold_expression     I>2sigma(I)
_refine_ls_structure_factor_coef     Fsqd
_refine_ls_matrix_type     full
_refine_ls_R_factor_all     0.0373
_refine_ls_R_factor_gt     0.0306
_refine_ls_wR_factor_gt     0.0745
_refine_ls_wR_factor_ref     0.0790
_refine_ls_goodness_of_fit_ref     1.059
_refine_ls_restrained_S_all     1.059
_refine_ls_number_reflns     3420
_refine_ls_number_parameters     191
_refine_ls_number_restraints     0
_refine_ls_hydrogen_treatment     mixed
_refine_ls_weighting_scheme     calc
_refine_ls_weighting_details
         'calc w=1/[\s^2^(Fo^2^)+(0.0339P)^2^+1.9223P] where P=(Fo^2^+2Fc^2^)/3'
_atom_sites_solution_hydrogens     geom
_atom_sites_solution_primary     direct
_atom_sites_solution_secondary     difmap
_refine_ls_shift/su_max     0.001
_refine_ls_shift/su_mean     0.000
_refine_diff_density_max     0.511
_refine_diff_density_min     -0.403
_refine_ls_extinction_method     none
_refine_ls_extinction_coef     ?
loop_
    _atom_type_symbol
    _atom_type_description
    _atom_type_scat_dispersion_real
    _atom_type_scat_dispersion_imag
    _atom_type_scat_source
    'C' 'C' 0.0033 0.0016
                         'International Tables Vol C Tables 4.2.6.8 and 6.1.1.4'
    'H' 'H' 0.0000 0.0000
                         'International Tables Vol C Tables 4.2.6.8 and 6.1.1.4'
    'N' 'N' 0.0061 0.0033
                         'International Tables Vol C Tables 4.2.6.8 and 6.1.1.4'
    'O' 'O' 0.0106 0.0060
                         'International Tables Vol C Tables 4.2.6.8 and 6.1.1.4'
    'F' 'F' 0.0171 0.0103
                         'International Tables Vol C Tables 4.2.6.8 and 6.1.1.4'
    'P' 'P' 0.1023 0.0942
                         'International Tables Vol C Tables 4.2.6.8 and 6.1.1.4'
    'Ti' 'Ti' 0.2776 0.4457
                         'International Tables Vol C Tables 4.2.6.8 and 6.1.1.4'
_computing_data_collection     'APEX2 (Bruker, 2011)'
_computing_cell_refinement     'SAINT (Bruker, 2009)'
_computing_data_reduction     'SAINT (Bruker, 2009)'
_computing_structure_solution     'SHELXS97 (Sheldrick, 2008)'
_computing_structure_refinement     'SHELXL97 (Sheldrick, 2008)'
_computing_molecular_graphics     'XP in SHELXTL (Sheldrick, 2008)'
_computing_publication_material     'SHELXTL (Sheldrick, 2008)'
loop_
    _atom_site_type_symbol
    _atom_site_label
    _atom_site_fract_x
    _atom_site_fract_y
    _atom_site_fract_z
    _atom_site_U_iso_or_equiv
    _atom_site_adp_type
    _atom_site_calc_flag
    _atom_site_refinement_flags
    _atom_site_occupancy
    _atom_site_symmetry_multiplicity
    _atom_site_disorder_assembly
    _atom_site_disorder_group
    C C1 0.92098(11) 0.13133(8) 0.72113(17) 0.0261(3) Uani d . 1 1 . .
    H H1A 0.9235 0.1703 0.6520 0.031 Uiso calc R 1 1 . .
    H H1B 0.8574 0.1259 0.7574 0.031 Uiso calc R 1 1 . .
    C C2 0.95209(12) 0.06964(8) 0.63952(18) 0.0296(3) Uani d . 1 1 . .
    C C3 0.88445(11) 0.07502(8) 1.1082(2) 0.0310(4) Uani d . 1 1 . .
    H H3A 0.9098 0.0719 1.2126 0.037 Uiso calc R 1 1 . .
    H H3B 0.9278 0.0537 1.0367 0.037 Uiso calc R 1 1 . .
    C C4 0.79412(13) 0.04136(9) 1.1005(2) 0.0379(4) Uani d . 1 1 . .
    C C5 0.79887(14) 0.2500 0.8632(3) 0.0228(4) Uani d S 1 2 . .
    H H5A 0.8034(17) 0.2500 0.752(3) 0.023(6) Uiso d S 1 2 . .
    H H5B 0.7653(14) 0.2887(10) 0.897(2) 0.033(5) Uiso d . 1 1 . .
    C C6 1.01942(18) 0.19336(12) 1.3387(2) 0.0528(6) Uani d . 1 1 . .
    H H6 0.9998 0.1483 1.3320 0.063 Uiso calc R 1 1 . .
    C C7 0.9650(2) 0.2500 1.3137(3) 0.0561(9) Uani d S 1 2 . .
    H H7 0.9025 0.2500 1.2850 0.067 Uiso calc SR 1 2 . .
    C C8 1.10686(16) 0.28522(10) 1.3748(2) 0.0437(5) Uani d . 1 1 . .
    H H8 1.1578 0.3131 1.3959 0.052 Uiso calc R 1 1 . .
    C C9 1.22452(11) 0.21453(9) 1.0707(3) 0.0404(5) Uani d . 1 1 . .
    H H9 1.2574 0.1868 1.1392 0.049 Uiso calc R 1 1 . .
    C C10 1.16817(10) 0.19273(8) 0.9531(2) 0.0336(4) Uani d . 1 1 . .
    H H10 1.1565 0.1476 0.9265 0.040 Uiso calc R 1 1 . .
    C C11 1.13093(15) 0.2500 0.8793(3) 0.0292(5) Uani d S 1 2 . .
    H H11 1.0891 0.2500 0.7964 0.035 Uiso calc SR 1 2 . .
    F F1 0.94470(9) 0.01516(5) 0.72635(13) 0.0447(3) Uani d . 1 1 . .
    F F2 1.03855(8) 0.07332(6) 0.59488(13) 0.0441(3) Uani d . 1 1 . .
    F F3 0.90112(9) 0.05987(6) 0.51500(12) 0.0455(3) Uani d . 1 1 . .
    F F4 0.80238(10) -0.02315(5) 1.13574(17) 0.0569(4) Uani d . 1 1 . .
    F F5 0.73432(10) 0.06669(6) 1.1954(2) 0.0734(5) Uani d . 1 1 . .
    F F6 0.75798(12) 0.04567(8) 0.96213(19) 0.0813(5) Uani d . 1 1 . .
    N N1 0.89119(11) 0.2500 0.93043(19) 0.0167(3) Uani d S 1 2 . .
    O O1 0.98087(7) 0.14063(5) 0.84642(12) 0.0253(2) Uani d . 1 1 . .
    O O2 0.87059(7) 0.14299(5) 1.06745(13) 0.0239(2) Uani d . 1 1 . .
    P P1 0.95613(2) 0.185927(17) 0.99495(4) 0.01645(9) Uani d . 1 1 . .
    Ti Ti1 1.07370(2) 0.2500 1.12354(4) 0.01905(9) Uani d S 1 2 . .
loop_
    _atom_site_aniso_label
    _atom_site_aniso_U_11
    _atom_site_aniso_U_22
    _atom_site_aniso_U_33
    _atom_site_aniso_U_12
    _atom_site_aniso_U_13
    _atom_site_aniso_U_23
    C1 0.0296(7) 0.0269(7) 0.0217(7) 0.0021(6) -0.0017(6) -0.0068(6)
    C2 0.0402(9) 0.0244(7) 0.0242(7) -0.0003(6) 0.0027(6) -0.0049(6)
    C3 0.0308(8) 0.0214(7) 0.0409(9) -0.0025(6) -0.0028(7) 0.0091(7)
    C4 0.0424(10) 0.0239(8) 0.0473(10) -0.0106(7) 0.0011(8) 0.0034(7)
    C5 0.0146(9) 0.0275(11) 0.0263(10) 0.000 -0.0043(8) 0.000
    C6 0.0838(16) 0.0552(13) 0.0192(8) -0.0323(12) -0.0119(9) 0.0102(8)
    C7 0.0390(15) 0.113(3) 0.0162(11) 0.000 0.0021(10) 0.000
    C8 0.0644(13) 0.0359(10) 0.0308(9) -0.0074(9) -0.0247(9) -0.0022(7)
    C9 0.0156(7) 0.0351(9) 0.0707(13) 0.0046(6) -0.0038(8) 0.0044(9)
    C10 0.0183(7) 0.0251(8) 0.0573(11) 0.0015(6) 0.0114(7) -0.0044(7)
    C11 0.0196(9) 0.0327(11) 0.0354(12) 0.000 0.0116(9) 0.000
    F1 0.0710(8) 0.0228(5) 0.0403(6) -0.0047(5) 0.0008(6) 0.0001(4)
    F2 0.0448(6) 0.0437(6) 0.0437(6) 0.0072(5) 0.0161(5) -0.0106(5)
    F3 0.0649(8) 0.0431(6) 0.0285(5) -0.0021(6) -0.0079(5) -0.0152(5)
    F4 0.0704(8) 0.0208(5) 0.0794(9) -0.0123(5) 0.0114(7) 0.0060(6)
    F5 0.0586(8) 0.0395(7) 0.1222(13) -0.0053(6) 0.0509(9) 0.0120(8)
    F6 0.0961(12) 0.0685(10) 0.0791(10) -0.0436(9) -0.0491(9) 0.0132(8)
    N1 0.0136(7) 0.0184(7) 0.0180(7) 0.000 -0.0020(6) 0.000
    O1 0.0226(5) 0.0269(5) 0.0263(5) 0.0036(4) -0.0020(4) -0.0097(4)
    O2 0.0197(5) 0.0187(5) 0.0335(6) -0.0029(4) 0.0012(4) 0.0048(4)
    P1 0.01472(15) 0.01642(16) 0.01822(16) -0.00044(12) -0.00029(12)
                                                                    -0.00094(12)
    Ti1 0.01473(16) 0.01974(17) 0.02269(18) 0.000 -0.00488(13) 0.000
_geom_special_details
;
All e.s.d.'s (except the e.s.d. in the dihedral angle between two l.s. planes)
are estimated using the full covariance matrix. The cell e.s.d.'s are taken
into account individually in the estimation of e.s.d.'s in distances, angles
and torsion angles; correlations between e.s.d.'s in cell parameters are only
used when they are defined by crystal symmetry. An approximate (isotropic)
treatment of cell e.s.d.'s is used for estimating e.s.d.'s involving l.s.
planes.
;
loop_
    _geom_bond_atom_site_label_1
    _geom_bond_atom_site_label_2
    _geom_bond_site_symmetry_2
    _geom_bond_distance
    _geom_bond_publ_flag
    C1 O1 . 1.4183(18) ?
    C1 C2 . 1.500(2) ?
    C1 H1A . 0.9900 ?
    C1 H1B . 0.9900 ?
    C2 F2 . 1.328(2) ?
    C2 F1 . 1.3360(19) ?
    C2 F3 . 1.3374(19) ?
    C3 O2 . 1.4235(18) ?
    C3 C4 . 1.487(2) ?
    C3 H3A . 0.9900 ?
    C3 H3B . 0.9900 ?
    C4 F5 . 1.311(2) ?
    C4 F6 . 1.327(2) ?
    C4 F4 . 1.336(2) ?
    C5 N1 . 1.475(2) ?
    C5 H5A . 0.98(3) ?
    C5 H5B . 0.97(2) ?
    C6 C8 7_565 1.388(3) ?
    C6 C7 . 1.405(3) ?
    C6 Ti1 . 2.3412(19) ?
    C6 H6 . 0.9500 ?
    C7 C6 7_565 1.405(3) ?
    C7 Ti1 . 2.305(3) ?
    C7 H7 . 0.9500 ?
    C8 C6 7_565 1.388(3) ?
    C8 C8 7_565 1.413(4) ?
    C8 Ti1 . 2.3644(18) ?
    C8 H8 . 0.9500 ?
    C9 C10 . 1.392(3) ?
    C9 C9 7_565 1.422(4) ?
    C9 Ti1 . 2.3670(17) ?
    C9 H9 . 0.9500 ?
    C10 C11 . 1.427(2) ?
    C10 Ti1 . 2.3387(17) ?
    C10 H10 . 0.9500 ?
    C11 C10 7_565 1.427(2) ?
    C11 Ti1 . 2.300(2) ?
    C11 H11 . 0.9500 ?
    N1 P1 7_565 1.6959(11) ?
    N1 P1 . 1.6959(11) ?
    O1 P1 . 1.6287(11) ?
    O2 P1 . 1.6481(10) ?
    P1 Ti1 . 2.4266(4) ?
    P1 P1 7_565 2.5697(7) ?
    Ti1 C10 7_565 2.3387(17) ?
    Ti1 C6 7_565 2.3412(19) ?
    Ti1 C8 7_565 2.3644(18) ?
    Ti1 C9 7_565 2.3670(17) ?
    Ti1 P1 7_565 2.4266(4) ?
loop_
    _geom_angle_atom_site_label_1
    _geom_angle_atom_site_label_2
    _geom_angle_atom_site_label_3
    _geom_angle_site_symmetry_1
    _geom_angle_site_symmetry_3
    _geom_angle
    _geom_angle_publ_flag
    O1 C1 C2 . . 106.86(13) ?
    O1 C1 H1A . . 110.3 ?
    C2 C1 H1A . . 110.3 ?
    O1 C1 H1B . . 110.3 ?
    C2 C1 H1B . . 110.3 ?
    H1A C1 H1B . . 108.6 ?
    F2 C2 F1 . . 106.91(14) ?
    F2 C2 F3 . . 107.46(13) ?
    F1 C2 F3 . . 107.48(14) ?
    F2 C2 C1 . . 112.62(14) ?
    F1 C2 C1 . . 112.20(13) ?
    F3 C2 C1 . . 109.92(14) ?
    O2 C3 C4 . . 107.24(14) ?
    O2 C3 H3A . . 110.3 ?
    C4 C3 H3A . . 110.3 ?
    O2 C3 H3B . . 110.3 ?
    C4 C3 H3B . . 110.3 ?
    H3A C3 H3B . . 108.5 ?
    F5 C4 F6 . . 106.78(19) ?
    F5 C4 F4 . . 106.79(15) ?
    F6 C4 F4 . . 108.12(16) ?
    F5 C4 C3 . . 112.95(16) ?
    F6 C4 C3 . . 111.54(16) ?
    F4 C4 C3 . . 110.41(16) ?
    N1 C5 H5A . . 109.7(15) ?
    N1 C5 H5B . . 110.2(12) ?
    H5A C5 H5B . . 109.9(14) ?
    C8 C6 C7 7_565 . 108.0(2) ?
    C8 C6 Ti1 7_565 . 73.76(12) ?
    C7 C6 Ti1 . . 71.01(13) ?
    C8 C6 H6 7_565 . 126.0 ?
    C7 C6 H6 . . 126.0 ?
    Ti1 C6 H6 . . 121.0 ?
    C6 C7 C6 7_565 . 107.9(3) ?
    C6 C7 Ti1 7_565 . 73.80(14) ?
    C6 C7 Ti1 . . 73.80(14) ?
    C6 C7 H7 7_565 . 126.0 ?
    C6 C7 H7 . . 126.0 ?
    Ti1 C7 H7 . . 118.3 ?
    C6 C8 C8 7_565 7_565 108.03(13) ?
    C6 C8 Ti1 7_565 . 71.93(10) ?
    C8 C8 Ti1 7_565 . 72.62(5) ?
    C6 C8 H8 7_565 . 126.0 ?
    C8 C8 H8 7_565 . 126.0 ?
    Ti1 C8 H8 . . 121.2 ?
    C10 C9 C9 . 7_565 108.31(10) ?
    C10 C9 Ti1 . . 71.69(9) ?
    C9 C9 Ti1 7_565 . 72.51(4) ?
    C10 C9 H9 . . 125.8 ?
    C9 C9 H9 7_565 . 125.8 ?
    Ti1 C9 H9 . . 121.7 ?
    C9 C10 C11 . . 108.07(16) ?
    C9 C10 Ti1 . . 73.91(10) ?
    C11 C10 Ti1 . . 70.63(11) ?
    C9 C10 H10 . . 126.0 ?
    C11 C10 H10 . . 126.0 ?
    Ti1 C10 H10 . . 121.2 ?
    C10 C11 C10 . 7_565 107.2(2) ?
    C10 C11 Ti1 . . 73.56(12) ?
    C10 C11 Ti1 7_565 . 73.56(12) ?
    C10 C11 H11 . . 126.4 ?
    C10 C11 H11 7_565 . 126.4 ?
    Ti1 C11 H11 . . 118.5 ?
    C5 N1 P1 . 7_565 130.36(4) ?
    C5 N1 P1 . . 130.36(4) ?
    P1 N1 P1 7_565 . 98.51(8) ?
    C1 O1 P1 . . 123.73(9) ?
    C3 O2 P1 . . 119.25(10) ?
    O1 P1 O2 . . 100.73(6) ?
    O1 P1 N1 . . 106.29(7) ?
    O2 P1 N1 . . 95.62(6) ?
    O1 P1 Ti1 . . 120.60(4) ?
    O2 P1 Ti1 . . 129.57(4) ?
    N1 P1 Ti1 . . 98.74(4) ?
    O1 P1 P1 . 7_565 123.89(4) ?
    O2 P1 P1 . 7_565 121.50(4) ?
    Ti1 P1 P1 . 7_565 58.029(9) ?
    C11 Ti1 C7 . . 157.70(10) ?
    C11 Ti1 C10 . . 35.81(6) ?
    C7 Ti1 C10 . . 150.58(4) ?
    C11 Ti1 C10 . 7_565 35.81(6) ?
    C7 Ti1 C10 . 7_565 150.58(4) ?
    C10 Ti1 C10 . 7_565 58.82(8) ?
    C11 Ti1 C6 . 7_565 150.94(6) ?
    C7 Ti1 C6 . 7_565 35.18(8) ?
    C10 Ti1 C6 . 7_565 162.62(7) ?
    C10 Ti1 C6 7_565 7_565 118.54(8) ?
    C11 Ti1 C6 . . 150.94(6) ?
    C7 Ti1 C6 . . 35.18(8) ?
    C10 Ti1 C6 . . 118.54(8) ?
    C10 Ti1 C6 7_565 . 162.61(7) ?
    C6 Ti1 C6 7_565 . 58.05(12) ?
    C11 Ti1 C8 . 7_565 142.46(8) ?
    C7 Ti1 C8 . 7_565 57.85(9) ?
    C10 Ti1 C8 . 7_565 109.11(7) ?
    C10 Ti1 C8 7_565 7_565 128.38(8) ?
    C6 Ti1 C8 7_565 7_565 57.57(7) ?
    C6 Ti1 C8 . 7_565 34.30(8) ?
    C11 Ti1 C8 . . 142.46(8) ?
    C7 Ti1 C8 . . 57.85(9) ?
    C10 Ti1 C8 . . 128.38(8) ?
    C10 Ti1 C8 7_565 . 109.11(7) ?
    C6 Ti1 C8 7_565 . 34.30(8) ?
    C6 Ti1 C8 . . 57.57(7) ?
    C8 Ti1 C8 7_565 . 34.76(9) ?
    C11 Ti1 C9 . . 58.49(8) ?
    C7 Ti1 C9 . . 141.84(8) ?
    C10 Ti1 C9 . . 34.39(7) ?
    C10 Ti1 C9 7_565 . 57.99(6) ?
    C6 Ti1 C9 7_565 . 128.36(8) ?
    C6 Ti1 C9 . . 109.21(9) ?
    C8 Ti1 C9 7_565 . 84.32(8) ?
    C8 Ti1 C9 . . 94.62(8) ?
    C11 Ti1 C9 . 7_565 58.49(8) ?
    C7 Ti1 C9 . 7_565 141.84(8) ?
    C10 Ti1 C9 . 7_565 57.99(6) ?
    C10 Ti1 C9 7_565 7_565 34.39(7) ?
    C6 Ti1 C9 7_565 7_565 109.21(9) ?
    C6 Ti1 C9 . 7_565 128.36(8) ?
    C8 Ti1 C9 7_565 7_565 94.62(8) ?
    C8 Ti1 C9 . 7_565 84.32(8) ?
    C9 Ti1 C9 . 7_565 34.97(9) ?
    C11 Ti1 P1 . 7_565 79.98(5) ?
    C7 Ti1 P1 . 7_565 81.14(6) ?
    C10 Ti1 P1 . 7_565 112.52(5) ?
    C10 Ti1 P1 7_565 7_565 82.12(4) ?
    C6 Ti1 P1 7_565 7_565 82.91(5) ?
    C6 Ti1 P1 . 7_565 112.97(7) ?
    C8 Ti1 P1 7_565 7_565 137.48(6) ?
    C8 Ti1 P1 . 7_565 114.88(5) ?
    C9 Ti1 P1 . 7_565 136.94(6) ?
    C9 Ti1 P1 7_565 7_565 114.36(5) ?
    C11 Ti1 P1 . . 79.98(5) ?
    C7 Ti1 P1 . . 81.14(6) ?
    C10 Ti1 P1 . . 82.12(4) ?
    C10 Ti1 P1 7_565 . 112.52(5) ?
    C6 Ti1 P1 7_565 . 112.97(7) ?
    C6 Ti1 P1 . . 82.91(5) ?
    C8 Ti1 P1 7_565 . 114.88(5) ?
    C8 Ti1 P1 . . 137.48(6) ?
    C9 Ti1 P1 . . 114.35(5) ?
    C9 Ti1 P1 7_565 . 136.94(6) ?
    P1 Ti1 P1 7_565 . 63.942(18) ?
data_global
_journal_date_recd_electronic     2013-05-21
_journal_date_accepted     2013-05-22
_journal_name_full     'Acta Crystallographica, Section E'
_journal_year     2013
_journal_volume     69
_journal_issue      6
_journal_page_first     m346
_journal_page_last     m346
_journal_paper_category     QM
_journal_paper_doi     10.1107/S1600536813014244
_journal_coeditor_code     BT6910
_publ_contact_author_name     'Torsten Beweries'
_publ_contact_author_address
;
Leibniz-Institut f\"ur Katalyse e. V. an der Universit\"at Rostock
Albert-Einstein-Strasse 29a
18059 Rostock
Germany
;
_publ_contact_author_email     'torsten.beweries@catalysis.de'
_publ_contact_author_fax     '+49(381)128151104'
_publ_contact_author_phone     '+49(381)1281104'
_publ_section_title
;\
{<i>N</i>,<i>N</i>-Bis[bis(2,2,2-trifluoroethoxy)phosphanyl]methylamine-\
\k^2^<i>P</i>,<i>P</i>'}bis(\h^5^-cyclopentadienyl)titanium(II)
;
loop_
    _publ_author_name
    _publ_author_address
    'Haehnel, Martin'
;
Leibniz-Institut f\"ur Katalyse e. V. an der Universit\"at Rostock
Albert-Einstein-Strasse 29a
18059 Rostock
Germany
;
    'Hansen, Sven'
;
Leibniz-Institut f\"ur Katalyse e. V. an der Universit\"at Rostock
Albert-Einstein-Strasse 29a
18059 Rostock
Germany
;
    'Spannenberg, Anke'
;
Leibniz-Institut f\"ur Katalyse e. V. an der Universit\"at Rostock
Albert-Einstein-Strasse 29a
18059 Rostock
Germany
;
    'Beweries, Torsten'
;
Leibniz-Institut f\"ur Katalyse e. V. an der Universit\"at Rostock
Albert-Einstein-Strasse 29a
18059 Rostock
Germany
;
_iucr_refine_instructions_details
;
TITL AX0309_multiscan_o in Pnma
CELL 0.71073 14.6494 20.0535 8.7694 90.000 90.000 90.000
ZERR 4.00 0.0002 0.0003 0.0001 0.000 0.000 0.000
LATT 1
SYMM x+1/2, -y+1/2, -z+1/2
SYMM -x, y+1/2, -z
SYMM -x+1/2, -y, z+1/2
SFAC C  H  N  O  F  P  Ti
UNIT 76 84 4 16 48 8 4
L.S. 12
ACTA
BOND $H
FMAP 2
PLAN -10
TEMP -123.150
WGHT    0.033900    1.922300
FVAR       0.13798
C1    1    0.920980    0.131332    0.721135    11.00000    0.02962    0.02689 =
         0.02173   -0.00675   -0.00172    0.00206
AFIX  23
H1A   2    0.923481    0.170314    0.651990    11.00000   -1.20000
H1B   2    0.857412    0.125875    0.757366    11.00000   -1.20000
AFIX   0
C2    1    0.952093    0.069639    0.639522    11.00000    0.04017    0.02441 =
         0.02418   -0.00489    0.00268   -0.00032
C3    1    0.884449    0.075024    1.108187    11.00000    0.03077    0.02143 =
         0.04085    0.00913   -0.00282   -0.00252
AFIX  23
H3A   2    0.909753    0.071887    1.212620    11.00000   -1.20000
H3B   2    0.927845    0.053692    1.036706    11.00000   -1.20000
AFIX   0
C4    1    0.794122    0.041357    1.100473    11.00000    0.04238    0.02394 =
         0.04734    0.00338    0.00113   -0.01061
C5    1    0.798868    0.250000    0.863187    10.50000    0.01459    0.02747 =
         0.02634    0.00000   -0.00434    0.00000
H5A   2    0.803401    0.250000    0.751790    10.50000    0.02344
H5B   2    0.765290    0.288694    0.896936    11.00000    0.03309
C6    1    1.019420    0.193357    1.338662    11.00000    0.08382    0.05524 =
         0.01921    0.01022   -0.01187   -0.03231
AFIX  43
H6    2    0.999798    0.148299    1.331984    11.00000   -1.20000
AFIX   0
C7    1    0.965022    0.250000    1.313674    10.50000    0.03902    0.11296 =
         0.01619    0.00000    0.00215    0.00000
AFIX  43
H7    2    0.902494    0.250000    1.284953    10.50000   -1.20000
AFIX   0
C8    1    1.106861    0.285221    1.374816    11.00000    0.06437    0.03590 =
         0.03078   -0.00222   -0.02470   -0.00741
AFIX  43
H8    2    1.157798    0.313056    1.395878    11.00000   -1.20000
AFIX   0
C9    1    1.224520    0.214534    1.070677    11.00000    0.01558    0.03508 =
         0.07068    0.00441   -0.00375    0.00458
AFIX  43
H9    2    1.257367    0.186794    1.139240    11.00000   -1.20000
AFIX   0
C10   1    1.168174    0.192729    0.953061    11.00000    0.01828    0.02509 =
         0.05732   -0.00439    0.01142    0.00151
AFIX  43
H10   2    1.156535    0.147591    0.926542    11.00000   -1.20000
AFIX   0
C11   1    1.130934    0.250000    0.879254    10.50000    0.01959    0.03269 =
         0.03539    0.00000    0.01157    0.00000
AFIX  43
H11   2    1.089139    0.250000    0.796422    10.50000   -1.20000
AFIX   0
F1    5    0.944701    0.015162    0.726350    11.00000    0.07095    0.02282 =
         0.04032    0.00007    0.00083   -0.00470
F2    5    1.038547    0.073319    0.594882    11.00000    0.04480    0.04371 =
         0.04366   -0.01058    0.01613    0.00724
F3    5    0.901116    0.059874    0.514998    11.00000    0.06487    0.04312 =
         0.02854   -0.01522   -0.00790   -0.00215
F4    5    0.802376   -0.023149    1.135744    11.00000    0.07040    0.02080 =
         0.07937    0.00600    0.01139   -0.01227
F5    5    0.734316    0.066691    1.195382    11.00000    0.05857    0.03952 =
         0.12222    0.01201    0.05086   -0.00533
F6    5    0.757975    0.045667    0.962128    11.00000    0.09614    0.06853 =
         0.07913    0.01319   -0.04909   -0.04355
N1    3    0.891193    0.250000    0.930431    10.50000    0.01358    0.01841 =
         0.01803    0.00000   -0.00200    0.00000
O1    4    0.980866    0.140632    0.846424    11.00000    0.02263    0.02687 =
         0.02634   -0.00966   -0.00203    0.00358
O2    4    0.870587    0.142987    1.067450    11.00000    0.01965    0.01872 =
         0.03347    0.00479    0.00123   -0.00288
P1    6    0.956134    0.185927    0.994951    11.00000    0.01472    0.01642 =
         0.01822   -0.00094   -0.00029   -0.00044
TI1   7    1.073696    0.250000    1.123538    10.50000    0.01473    0.01974 =
         0.02269    0.00000   -0.00488    0.00000
HKLF 4 1 1 0 0 0 1 0 0 0 1
REM  AX0309_multiscan_o in Pnma
REM R1 =  0.0306 for   2988 Fo > 4sig(Fo)  and  0.0373 for all   3420 data
REM    191 parameters refined using      0 restraints
END
WGHT      0.0339      1.9223
REM Highest difference peak  0.511,  deepest hole -0.403,  1-sigma level  0.052
Q1    1   0.7290  0.0535  1.0498  11.00000  0.05    0.51
Q2    1   0.9358  0.1035  0.6784  11.00000  0.05    0.39
Q3    1   0.8063  0.0222  0.9616  11.00000  0.05    0.39
Q4    1   0.7837  0.0722  1.2606  11.00000  0.05    0.39
Q5    1   0.8398  0.0565  1.0992  11.00000  0.05    0.34
Q6    1   1.2327  0.2500  1.0577  10.50000  0.05    0.32
Q7    1   0.7529  0.0545  0.9280  11.00000  0.05    0.32
Q8    1   1.0041  0.1904  1.0603  11.00000  0.05    0.29
Q9    1   1.0659  0.2076  1.1301  11.00000  0.05    0.29
Q10   1   0.9072  0.2782  0.9639  11.00000  0.05    0.29
;
