# Supplementary material for: {N,N-Bis[bis­(2,2,2-tri­fluoro­eth­oxy)phosphan­yl]methyl­amine-κ2 P,P′}bis­(η5-cyclo­penta­dien­yl)titanium(II)
Source: Acta Crystallogr Sect E Struct Rep Online. 2013 May 31;69(Pt 6):m346. doi: 10.1107/S1600536813014244 (PMC3684904; doi:10.1107/S1600536813014244)
Supplement: Supplementary file 2 [file e-69-0m346-Isup2.hkl]

# 
# h,k,l, Fc-squared, Fo-squared, sigma(Fo-squared) and status flag 
# 
data_I
_shelx_title ' AX0309_multiscan_o in Pnma' 
_shelx_refln_list_code          4 
_shelx_F_calc_maximum      227.85 
_exptl_crystal_F_000      1336.00 
_reflns_d_resolution_high  0.7393 
 
loop_ 
 _symmetry_equiv_pos_as_xyz 
 'x, y, z' 
 'x+1/2, -y+1/2, -z+1/2' 
 '-x, y+1/2, -z' 
 '-x+1/2, -y, z+1/2' 
 '-x, -y, -z' 
 '-x-1/2, y-1/2, z-1/2' 
 'x, -y-1/2, z' 
 'x-1/2, y, -z-1/2' 
 
_cell_length_a    14.6494 
_cell_length_b    20.0535 
_cell_length_c     8.7694 
_cell_angle_alpha  90.000 
_cell_angle_beta   90.000 
_cell_angle_gamma  90.000 
 
_shelx_F_squared_multiplier     1.000 
 
loop_ 
 _refln_index_h 
 _refln_index_k 
 _refln_index_l 
 _refln_F_squared_calc 
 _refln_F_squared_meas 
 _refln_F_squared_sigma 
 _refln_observed_status 
   2   0   0    27640.91    26469.64    178.23 o 
   4   0   0     9612.91     9291.86     68.13 o 
   6   0   0    27762.05    27265.53    228.35 o 
   8   0   0     1925.05     1678.73     18.23 o 
  10   0   0     2775.16     2832.53     28.44 o 
  12   0   0     4946.01     5035.91     43.17 o 
  14   0   0      596.80      554.22     19.92 o 
  16   0   0       24.83       24.10      9.80 o 
  18   0   0        5.87       42.49     13.10 o 
   2   1   0     2155.48     2046.62     18.95 o 
   4   1   0    10645.99    10508.68     54.12 o 
   6   1   0      350.27      308.02      5.71 o 
   8   1   0     3783.95     3630.34     22.59 o 
  10   1   0     5457.95     5352.10     32.57 o 
  12   1   0     1786.78     1869.36     15.69 o 
  14   1   0     2801.25     2820.38     20.44 o 
  16   1   0      889.56      918.78     14.98 o 
  18   1   0     1946.81     2014.90     26.32 o 
   2   2   0    23491.41    24117.33    137.16 o 
   4   2   0     8290.50     7928.96     43.02 o 
   6   2   0     1288.24     1297.90      9.94 o 
   8   2   0      153.14      114.23      3.93 o 
  10   2   0      297.16      233.54      5.98 o 
  12   2   0       43.09       65.73      5.20 o 
  14   2   0      209.11      220.60      7.12 o 
  16   2   0       21.27       19.41      6.90 o 
  18   2   0        3.59       13.09      8.34 o 
   2   3   0    51914.14    51419.77    294.41 o 
   4   3   0    11661.39    11270.77     66.93 o 
   6   3   0     8872.75     9170.89     52.45 o 
   8   3   0     6224.73     6083.84     33.82 o 
  10   3   0     2005.47     2035.33     15.53 o 
  12   3   0      438.77      436.33      8.39 o 
  14   3   0      433.68      363.19      8.68 o 
  16   3   0     1461.16     1473.52     18.35 o 
  18   3   0     1852.49     1961.89     34.65 o 
   0   4   0    35777.16    35099.16    797.12 o 
   2   4   0     8332.67     8403.74     48.06 o 
   4   4   0      427.64      420.95      4.61 o 
   6   4   0     9266.50     8960.13     51.29 o 
   8   4   0     9232.58     8882.97     45.89 o 
  10   4   0      395.01      502.43      7.98 o 
  12   4   0       52.90       51.47      4.98 o 
  14   4   0      545.06      607.12     10.65 o 
  16   4   0       49.25       51.71      8.60 o 
  18   4   0       21.70       65.20     16.44 o 
   2   5   0     4210.10     4387.29     27.00 o 
   4   5   0     3934.44     3838.33     21.38 o 
   6   5   0     3691.03     3630.00     20.94 o 
   8   5   0     1602.13     1595.36     13.48 o 
  10   5   0      155.67      216.55      6.15 o 
  12   5   0     1751.77     1835.36     15.95 o 
  14   5   0       80.16       86.87      6.53 o 
  16   5   0      878.67      795.66     19.71 o 
  18   5   0     1137.21     1197.88     28.13 o 
   0   6   0     8435.37     8376.10    194.82 o 
   2   6   0      726.85      775.14      6.05 o 
   4   6   0     2516.30     2595.05     15.48 o 
   6   6   0    19383.80    20012.71     96.49 o 
   8   6   0      797.40      949.84      9.35 o 
  10   6   0     1151.33     1136.34     11.37 o 
  12   6   0     1223.74     1185.75     12.51 o 
  14   6   0      468.77      521.35     12.09 o 
  16   6   0      122.21      158.14     10.27 o 
  18   6   0       46.26       29.35     11.29 o 
   2   7   0     4701.85     4404.27     25.26 o 
   4   7   0    30320.13    29689.09    156.84 o 
   6   7   0     5036.42     4745.57     25.60 o 
   8   7   0        0.21       -1.30      3.28 o 
  10   7   0      107.74      120.10      5.49 o 
  12   7   0     3421.98     3179.32     26.47 o 
  14   7   0      774.10      796.41     13.86 o 
  16   7   0       44.83       66.23     10.08 o 
  18   7   0       53.65       57.74     13.62 o 
   0   8   0    13029.32    12964.02    250.48 o 
   2   8   0      834.52      890.67      7.02 o 
   4   8   0    12438.94    13121.16     68.20 o 
   6   8   0       97.20       98.59      3.29 o 
   8   8   0      547.76      587.68      7.94 o 
  10   8   0     4713.54     4620.45     39.54 o 
  12   8   0     2322.52     2176.61     20.87 o 
  14   8   0     7185.58     7015.80     49.83 o 
  16   8   0     1211.16     1228.08     21.05 o 
  18   8   0     1291.25     1457.26     28.91 o 
   2   9   0      567.32      714.84      5.30 o 
   4   9   0     2701.62     2301.43     14.73 o 
   6   9   0        2.72        7.81      2.50 o 
   8   9   0      114.98      115.80      5.81 o 
  10   9   0     3568.75     3321.06     26.53 o 
  12   9   0      613.68      642.62     11.80 o 
  14   9   0     1648.40     1610.07     20.09 o 
  16   9   0      157.90      163.08     10.95 o 
  18   9   0      171.83      183.83     14.33 o 
   0  10   0    22489.66    22525.03    409.06 o 
   2  10   0      579.32      575.60      4.90 o 
   4  10   0     1312.29     1420.69      9.93 o 
   6  10   0     5697.50     5839.47     34.78 o 
   8  10   0     1728.89     1841.21     17.48 o 
  10  10   0     1603.92     1459.40     15.41 o 
  12  10   0      832.93      830.22     14.91 o 
  14  10   0     1638.16     1532.61     19.67 o 
  16  10   0      647.33      558.98     16.30 o 
  18  10   0     1070.69     1085.09     29.26 o 
   2  11   0      900.85     1228.31      8.51 o 
   4  11   0     8539.33     8426.61     42.94 o 
   6  11   0     5015.05     4495.88     31.16 o 
   8  11   0      342.31      299.55      8.90 o 
  10  11   0     1092.74      996.02     12.30 o 
  12  11   0     3757.77     3494.66     29.38 o 
  14  11   0        6.06        6.05      6.63 o 
  16  11   0      267.02      251.93     11.97 o 
  18  11   0      131.68      138.14     14.76 o 
   0  12   0     1036.98      910.75     20.35 o 
   2  12   0     8641.07     8466.15     55.63 o 
   4  12   0      999.79      988.93      8.79 o 
   6  12   0     1020.42      935.15     10.24 o 
   8  12   0     1834.17     1749.99     16.68 o 
  10  12   0      727.08      739.50     10.95 o 
  12  12   0      239.25      247.30      8.43 o 
  14  12   0        8.62        2.50      6.58 o 
  16  12   0      243.70      252.22     12.16 o 
   2  13   0     3089.06     2975.79     26.10 o 
   4  13   0      128.17      109.00      3.86 o 
   6  13   0     1526.22     1616.30     14.78 o 
   8  13   0      730.15      777.84     10.85 o 
  10  13   0     1585.48     1614.74     15.80 o 
  12  13   0        3.87        3.04      5.61 o 
  14  13   0       91.96       86.51     10.02 o 
  16  13   0     2901.67     2914.00     32.43 o 
   0  14   0      183.50      255.54     11.23 o 
   2  14   0       19.03       15.01      6.22 o 
   4  14   0       12.76       10.71      3.20 o 
   6  14   0       54.07       46.55      4.79 o 
   8  14   0     7563.80     7156.28     46.07 o 
  10  14   0      193.76      197.39      7.06 o 
  12  14   0        0.81       -0.10      5.53 o 
  14  14   0       32.68       12.32      7.70 o 
  16  14   0       17.15       19.73      9.41 o 
   2  15   0        0.78       -6.28      6.28 o 
   4  15   0      651.56      717.73     11.18 o 
   6  15   0     3728.07     3553.79     23.63 o 
   8  15   0       57.55       56.28      5.11 o 
  10  15   0     1644.38     1551.94     16.18 o 
  12  15   0      313.09      289.72      9.41 o 
  14  15   0      314.97      345.82     12.78 o 
  16  15   0     1925.51     1899.14     26.83 o 
   0  16   0    20051.91    19219.46    241.63 o 
   2  16   0     9128.89     8595.63     64.37 o 
   4  16   0       33.03       62.22      7.78 o 
   6  16   0     2668.51     2584.72     25.10 o 
   8  16   0     1719.57     1725.51     16.36 o 
  10  16   0     2409.45     2539.32     21.61 o 
  12  16   0       70.04       72.59      9.33 o 
  14  16   0      363.79      395.10     14.63 o 
  16  16   0        9.03        6.31     22.64 o 
   2  17   0      621.19      587.77     11.49 o 
   4  17   0     4047.74     3605.81     33.87 o 
   6  17   0        0.06        5.70      4.75 o 
   8  17   0      892.33      893.48     13.36 o 
  10  17   0     1463.60     1408.15     17.40 o 
  12  17   0      211.89      197.70      9.71 o 
  14  17   0      797.02      835.50     18.52 o 
   0  18   0    14971.09    14220.62    128.32 o 
   2  18   0     3142.54     2984.39     27.54 o 
   4  18   0       82.12      112.79      8.45 o 
   6  18   0      162.50      185.39     11.07 o 
   8  18   0     1607.45     1558.34     18.86 o 
  10  18   0       95.43       76.45      6.78 o 
  12  18   0      295.30      300.17     11.14 o 
  14  18   0       25.60        8.86      8.93 o 
   2  19   0      173.63      216.68      9.91 o 
   4  19   0     2715.54     2676.44     27.58 o 
   6  19   0      132.72      107.75     11.60 o 
   8  19   0       15.94       10.62     10.06 o 
  10  19   0     3585.69     3457.71     45.38 o 
  12  19   0      214.24      211.34     10.20 o 
  14  19   0       37.27       38.25      9.40 o 
   0  20   0       30.33       43.62     10.25 o 
   2  20   0        0.49       -1.37      7.72 o 
   4  20   0      317.61      360.67     12.77 o 
   6  20   0       48.85       76.69     11.08 o 
   8  20   0      100.92       90.66     11.23 o 
  10  20   0       78.00       74.06     11.37 o 
  12  20   0      649.49      617.75     20.62 o 
   2  21   0      642.51      617.51     16.14 o 
   4  21   0      363.69      419.41     15.60 o 
   6  21   0      754.32      726.35     21.66 o 
   8  21   0       10.96       15.06     11.31 o 
  10  21   0       46.95       19.35     10.55 o 
  12  21   0      289.97      261.74     16.21 o 
   0  22   0      547.90      614.61     22.59 o 
   2  22   0      207.06      230.91     11.97 o 
   4  22   0      353.04      405.60     15.51 o 
   6  22   0      551.85      558.91     20.55 o 
   8  22   0      135.48      173.16     19.60 o 
  10  22   0      539.52      560.08     20.21 o 
   2  23   0     1889.05     1994.16     27.25 o 
   4  23   0     3632.61     3642.92     44.44 o 
   6  23   0     1541.86     1565.52     31.27 o 
   8  23   0      517.92      484.36     21.10 o 
  10  23   0        2.02        2.62     13.65 o 
   0  24   0      866.49      847.18     31.77 o 
   2  24   0      473.29      575.70     22.44 o 
   4  24   0      477.02      519.10     19.29 o 
   6  24   0      631.62      762.84     31.12 o 
   8  24   0        2.66       39.11     14.71 o 
   2  25   0      332.95      376.83     18.67 o 
   4  25   0     1401.55     1437.87     29.23 o 
   6  25   0       56.02       89.26     15.49 o 
   0  26   0      455.48      508.39     29.41 o 
   2  26   0        1.13       25.49     14.67 o 
   4  26   0      144.65      174.84     17.00 o 
   1   0   1    18324.64    18834.41    249.56 o 
   2   0   1     8462.64     8369.47     54.23 o 
   3   0   1    20326.80    21192.40    116.11 o 
   4   0   1    29768.09    30907.23    160.62 o 
   5   0   1     5339.56     5900.85     36.22 o 
   6   0   1     9230.50     9735.92     63.68 o 
   7   0   1     1255.14      959.91      9.17 o 
   8   0   1     1530.60     1689.69     13.60 o 
   9   0   1      230.89      224.58      5.82 o 
  10   0   1      384.57      415.56      8.81 o 
  11   0   1     2884.34     2671.29     21.72 o 
  12   0   1     1174.74     1196.15     13.30 o 
  13   0   1      289.83      302.46      7.78 o 
  14   0   1     1288.09     1225.63     13.84 o 
  15   0   1      168.35      181.94      7.47 o 
  16   0   1      250.17      249.02      8.68 o 
  17   0   1      102.34       72.87      7.50 o 
  18   0   1      368.20      428.58     14.50 o 
  19   0   1        7.78       26.15      9.89 o 
   0   1   1     1933.27     2179.05     13.40 o 
   1   1   1      668.54      641.26      3.92 o 
   2   1   1      122.54      138.22      2.14 o 
   3   1   1     4604.63     4713.37     21.31 o 
   4   1   1       12.53        8.83      1.60 o 
   5   1   1     2974.08     3088.07     14.87 o 
   6   1   1     3174.75     3219.69     16.16 o 
   7   1   1     1747.77     1507.77      8.66 o 
   8   1   1      221.13      273.77      4.33 o 
   9   1   1     9806.29     9543.54     39.37 o 
  10   1   1       11.32        3.51      2.96 o 
  11   1   1     5479.96     5573.99     25.83 o 
  12   1   1      133.68      148.45      4.62 o 
  13   1   1      191.89      185.38      4.77 o 
  14   1   1      319.10      348.43      6.07 o 
  15   1   1     2589.95     2622.07     15.41 o 
  16   1   1       54.42       60.85      4.81 o 
  17   1   1      971.68     1004.91     11.94 o 
  18   1   1        1.94       10.53      5.56 o 
  19   1   1     1270.34     1264.48     16.87 o 
   1   2   1    38435.20    37321.54    161.18 o 
   2   2   1     5255.18     5502.05     25.77 o 
   3   2   1     3197.75     3124.02     15.50 o 
   4   2   1     1156.53     1179.64      6.56 o 
   5   2   1     3758.13     3666.03     17.16 o 
   6   2   1      331.31      427.59      4.31 o 
   7   2   1     2340.02     2310.79     11.90 o 
   8   2   1     2431.55     2562.31     12.77 o 
   9   2   1     3107.60     2894.70     14.48 o 
  10   2   1      389.77      360.18      5.52 o 
  11   2   1     1920.32     2005.85     11.90 o 
  12   2   1      535.45      492.85      6.78 o 
  13   2   1        5.49        6.87      3.44 o 
  14   2   1        1.08        3.64      3.68 o 
  15   2   1      317.71      378.43      6.93 o 
  16   2   1      681.71      726.86      9.90 o 
  17   2   1       34.24       52.70      5.27 o 
  18   2   1       54.88       49.48      6.62 o 
  19   2   1        3.25       14.17      7.34 o 
   0   3   1    17022.49    17371.72     82.10 o 
   1   3   1    11119.60    11002.42     45.07 o 
   2   3   1    40430.11    40606.03    167.72 o 
   3   3   1     4634.15     4688.95     19.70 o 
   4   3   1     1043.82     1144.77      6.48 o 
   5   3   1     3271.40     3271.37     14.97 o 
   6   3   1      324.94      321.61      3.89 o 
   7   3   1       65.61       51.10      2.44 o 
   8   3   1     5963.63     5956.28     24.69 o 
   9   3   1     1118.45     1338.04      8.52 o 
  10   3   1      360.42      378.87      5.50 o 
  11   3   1      867.65      904.07      8.04 o 
  12   3   1      235.57      289.58      5.39 o 
  13   3   1      104.66       84.08      4.01 o 
  14   3   1      225.16      216.52      5.38 o 
  15   3   1      745.04      755.51      9.11 o 
  16   3   1       26.42        8.32      4.67 o 
  17   3   1      887.03      820.92     12.91 o 
  18   3   1       75.17       91.35      8.20 o 
  19   3   1      751.32      771.98     17.17 o 
   1   4   1      479.11      493.69      3.32 o 
   2   4   1     2110.39     2213.81     10.25 o 
   3   4   1     2419.56     2561.54     12.16 o 
   4   4   1     4523.51     4374.01     18.58 o 
   5   4   1      951.14     1029.43      5.89 o 
   6   4   1      219.20      285.14      3.77 o 
   7   4   1    12903.61    12945.36     52.02 o 
   8   4   1      683.04      831.09      6.47 o 
   9   4   1       74.71       79.10      3.12 o 
  10   4   1      577.43      586.18      6.23 o 
  11   4   1      148.36      161.90      4.22 o 
  12   4   1     1123.51     1092.25      8.65 o 
  13   4   1      675.50      714.69      7.63 o 
  14   4   1      258.52      271.01      5.59 o 
  15   4   1      107.58      137.80      5.41 o 
  16   4   1       21.41       18.34      5.49 o 
  17   4   1        2.40       19.16      6.78 o 
  18   4   1       55.95       62.89      8.23 o 
  19   4   1        5.63       16.39      8.33 o 
   0   5   1     3235.20     3327.16     19.77 o 
   1   5   1       41.31       32.02      1.24 o 
   2   5   1      228.58      242.17      2.80 o 
   3   5   1    30437.88    29853.67    117.53 o 
   4   5   1      693.94      890.00      5.02 o 
   5   5   1       11.87        8.86      1.63 o 
   6   5   1     3494.11     3323.10     14.78 o 
   7   5   1     1110.59     1155.29      7.23 o 
   8   5   1       57.56       61.03      2.91 o 
   9   5   1       34.75       37.16      2.88 o 
  10   5   1      132.49      140.89      3.96 o 
  11   5   1       58.74       36.24      3.42 o 
  12   5   1     2461.17     2303.81     12.58 o 
  13   5   1      482.64      537.81      6.94 o 
  14   5   1      561.25      595.46      8.69 o 
  15   5   1       41.87       31.43      5.61 o 
  16   5   1       21.70       16.39      6.38 o 
  17   5   1      255.57      251.74      9.95 o 
  18   5   1       56.53       26.87      8.59 o 
  19   5   1        2.08       -6.16      8.48 o 
   1   6   1    10053.14    10230.84     36.71 o 
   2   6   1       85.36       88.43      1.68 o 
   3   6   1     1658.11     1641.67      8.15 o 
   4   6   1     7225.63     7431.75     30.23 o 
   5   6   1     5887.02     6040.05     23.43 o 
   6   6   1        3.35        8.30      1.91 o 
   7   6   1      113.17      112.06      2.76 o 
   8   6   1     4875.35     5106.37     21.78 o 
   9   6   1     1102.30     1151.20      8.12 o 
  10   6   1      974.15     1043.65      7.97 o 
  11   6   1     3663.71     3514.25     16.52 o 
  12   6   1      592.85      625.89      7.83 o 
  13   6   1     2796.73     2662.16     16.41 o 
  14   6   1        3.95       13.64      4.79 o 
  15   6   1     1542.08     1511.73     15.60 o 
  16   6   1      116.29      147.09      7.50 o 
  17   6   1       21.61       15.03      7.00 o 
  18   6   1       87.07       78.12      8.60 o 
  19   6   1      233.08      225.49     10.40 o 
   0   7   1     2576.17     2359.54     16.26 o 
   1   7   1     1103.82     1008.12      6.03 o 
   2   7   1     1119.24     1111.74      5.66 o 
   3   7   1     1262.68     1149.63      6.39 o 
   4   7   1       38.72       38.21      1.91 o 
   5   7   1    18556.55    18662.00     64.27 o 
   6   7   1     1073.68      952.03      5.73 o 
   7   7   1     1126.92     1144.65      6.72 o 
   8   7   1     2921.30     2690.19     12.35 o 
   9   7   1     1603.58     1588.85      9.14 o 
  10   7   1      287.52      267.57      5.27 o 
  11   7   1      782.58      773.62      7.88 o 
  12   7   1      232.01      224.15      5.79 o 
  13   7   1     1103.94     1066.25     11.17 o 
  14   7   1      113.77       94.81      5.55 o 
  15   7   1       98.40      111.37      6.60 o 
  16   7   1       49.18       57.04      6.43 o 
  17   7   1       10.68       -0.90      6.42 o 
  18   7   1        1.35        5.71      7.27 o 
  19   7   1      322.43      328.32     13.66 o 
   1   8   1     6143.92     6271.88     28.12 o 
   2   8   1     3772.70     3963.97     15.82 o 
   3   8   1      506.84      487.75      3.77 o 
   4   8   1     7608.11     7526.21     31.46 o 
   5   8   1     3073.60     3074.79     12.97 o 
   6   8   1      508.74      525.34      4.25 o 
   7   8   1      114.13      124.19      2.71 o 
   8   8   1       18.05       22.53      2.68 o 
   9   8   1     3801.50     3875.34     19.21 o 
  10   8   1     2407.20     2379.90     15.91 o 
  11   8   1     1598.18     1411.57     10.84 o 
  12   8   1        1.13        4.69      3.85 o 
  13   8   1     1274.60     1232.47     12.05 o 
  14   8   1       28.72       18.07      4.77 o 
  15   8   1     1246.24     1225.80     13.55 o 
  16   8   1      562.03      567.51     12.06 o 
  17   8   1       53.46       44.34      6.73 o 
  18   8   1      110.77       97.99      8.66 o 
   0   9   1    10690.85    11616.15     62.99 o 
   1   9   1       10.47       38.22      1.70 o 
   2   9   1      842.30      751.35      4.80 o 
   3   9   1     9302.85     8762.80     34.66 o 
   4   9   1     1425.61     1375.47      7.01 o 
   5   9   1    11065.00    10902.92     41.56 o 
   6   9   1       82.45       88.63      2.80 o 
   7   9   1     4242.00     4137.85     18.26 o 
   8   9   1      904.80      917.97      7.96 o 
   9   9   1       15.41        3.39      3.49 o 
  10   9   1     1058.63     1042.98      9.41 o 
  11   9   1      317.85      299.99      5.95 o 
  12   9   1       32.87       35.88      4.26 o 
  13   9   1      544.37      552.90      8.83 o 
  14   9   1       93.31       96.76      5.87 o 
  15   9   1      362.03      380.70      8.60 o 
  16   9   1       14.60       36.54      6.04 o 
  17   9   1      119.65      140.28      7.95 o 
  18   9   1        1.36       10.40      7.38 o 
   1  10   1      487.33      590.15      4.58 o 
   2  10   1       71.92       49.43      2.14 o 
   3  10   1      754.80      776.16      4.89 o 
   4  10   1      195.24      175.93      2.86 o 
   5  10   1      823.75      910.28      6.73 o 
   6  10   1      450.11      384.06      5.53 o 
   7  10   1      133.42      156.47      4.25 o 
   8  10   1      650.55      662.99      7.42 o 
   9  10   1     1322.09     1203.61      9.40 o 
  10  10   1      918.75      825.46      8.38 o 
  11  10   1      558.33      579.21      7.78 o 
  12  10   1       26.19       21.77      4.20 o 
  13  10   1      576.21      595.20      9.12 o 
  14  10   1      336.75      346.49      8.11 o 
  15  10   1     2235.45     2214.38     18.52 o 
  16  10   1      229.25      236.16      8.18 o 
  17  10   1       17.45       18.58      6.72 o 
  18  10   1      174.43      186.67      8.88 o 
   0  11   1     5568.60     5569.54     34.19 o 
   1  11   1     1337.52     1458.01      7.92 o 
   2  11   1      935.12      997.37      6.71 o 
   3  11   1     6087.91     5939.45     27.33 o 
   4  11   1       15.53       33.05      2.48 o 
   5  11   1      956.66     1024.98      7.43 o 
   6  11   1     2809.34     2789.80     15.72 o 
   7  11   1       65.68       52.99      3.56 o 
   8  11   1     1090.57     1077.74      9.34 o 
   9  11   1      593.52      575.77      7.34 o 
  10  11   1      135.28      127.35      4.52 o 
  11  11   1      952.95      879.76      9.15 o 
  12  11   1      535.42      516.14      8.29 o 
  13  11   1       36.62       43.15      4.79 o 
  14  11   1      350.68      367.53      8.20 o 
  15  11   1       27.72       31.42      5.81 o 
  16  11   1      134.59      108.06      6.90 o 
  17  11   1      122.35      131.80      7.75 o 
  18  11   1       28.89        8.52     13.10 o 
   1  12   1      592.57      546.16      4.55 o 
   2  12   1       64.49       50.93      2.61 o 
   3  12   1        0.97        4.56      2.00 o 
   4  12   1        2.10       11.15      2.26 o 
   5  12   1     6341.59     6215.34     30.94 o 
   6  12   1      895.93      857.12      7.67 o 
   7  12   1        6.08       11.62      3.40 o 
   8  12   1      151.13      142.99      4.71 o 
   9  12   1        3.26        1.46      3.58 o 
  10  12   1     1129.16     1065.42      9.93 o 
  11  12   1      759.83      732.91      8.79 o 
  12  12   1      235.77      243.01      6.36 o 
  13  12   1       16.15       14.61      4.94 o 
  14  12   1      100.00       86.65      6.49 o 
  15  12   1      308.92      274.65      8.02 o 
  16  12   1      100.73      120.33      7.36 o 
  17  12   1        0.34       -6.73      6.73 o 
   0  13   1      912.64     1099.78      9.70 o 
   1  13   1     1212.61     1247.20      7.76 o 
   2  13   1     4820.04     4693.01     21.37 o 
   3  13   1       69.82       69.43      3.02 o 
   4  13   1        2.30        5.89      2.44 o 
   5  13   1       10.62        8.27      2.71 o 
   6  13   1       37.94       48.03      3.40 o 
   7  13   1      250.46      271.48      5.60 o 
   8  13   1      337.36      322.55      5.83 o 
   9  13   1        9.71        4.98      3.41 o 
  10  13   1       77.50       85.36      4.38 o 
  11  13   1      200.20      229.28      5.98 o 
  12  13   1     1005.50      979.31     10.89 o 
  13  13   1        0.10       -4.74      4.74 o 
  14  13   1      127.79      112.76      6.51 o 
  15  13   1      370.34      388.70      9.19 o 
  16  13   1        9.17       10.38      6.29 o 
  17  13   1     1822.23     1730.47     17.72 o 
   1  14   1     8818.90     8598.00     33.54 o 
   2  14   1       65.97       87.21      2.94 o 
   3  14   1      693.35      760.96      7.15 o 
   4  14   1      726.99      689.42      6.30 o 
   5  14   1        9.37       13.97      2.93 o 
   6  14   1      635.32      662.72      7.37 o 
   7  14   1     5479.93     5151.36     24.96 o 
   8  14   1       27.94       30.24      3.52 o 
   9  14   1     2130.52     2088.08     13.64 o 
  10  14   1      491.91      475.02      7.46 o 
  11  14   1      218.12      230.76      5.98 o 
  12  14   1       49.68       31.53      4.69 o 
  13  14   1      356.34      355.20      7.92 o 
  14  14   1      129.22      105.48      6.34 o 
  15  14   1       81.03       65.56      6.53 o 
  16  14   1       55.36       60.65      6.94 o 
   0  15   1     2285.34     2349.84     18.69 o 
   1  15   1      252.34      301.86      4.60 o 
   2  15   1     1947.41     1912.53     10.68 o 
   3  15   1     2745.85     2704.87     14.07 o 
   4  15   1     1518.99     1476.77     11.21 o 
   5  15   1     3900.32     3706.12     18.27 o 
   6  15   1       99.06      105.05      3.78 o 
   7  15   1     2112.64     2049.30     13.15 o 
   8  15   1     2507.04     2456.73     14.46 o 
   9  15   1      606.76      655.02      7.99 o 
  10  15   1      158.95      163.76      5.23 o 
  11  15   1      293.79      290.65      6.42 o 
  12  15   1      103.69      104.69      5.43 o 
  13  15   1      231.83      229.61      7.20 o 
  14  15   1      207.08      219.55      7.64 o 
  15  15   1      662.24      622.24     13.04 o 
  16  15   1        8.17       -4.22      6.62 o 
   1  16   1     2430.38     2282.90     13.85 o 
   2  16   1     1244.53     1193.46      9.51 o 
   3  16   1     1114.88     1050.79      8.19 o 
   4  16   1      296.71      288.09      5.25 o 
   5  16   1      839.91      809.56      9.05 o 
   6  16   1     1097.97     1074.49      8.48 o 
   7  16   1       62.62       59.77      3.67 o 
   8  16   1      266.02      268.29      5.50 o 
   9  16   1     2594.83     2464.73     15.90 o 
  10  16   1      479.05      467.80      7.62 o 
  11  16   1      167.31      166.46      5.69 o 
  12  16   1       73.72       82.10      5.27 o 
  13  16   1      383.83      353.68      8.38 o 
  14  16   1        3.64       -2.41      6.61 o 
  15  16   1       10.87       23.61      6.33 o 
   0  17   1     1388.02     1236.06     14.87 o 
   1  17   1      162.62      188.05      5.83 o 
   2  17   1      209.32      207.06      6.36 o 
   3  17   1      719.81      693.72      9.63 o 
   4  17   1       85.08       99.42      3.49 o 
   5  17   1      544.59      502.93      6.58 o 
   6  17   1      247.03      264.96      5.68 o 
   7  17   1      747.40      767.21      8.05 o 
   8  17   1      394.76      369.94      6.38 o 
   9  17   1     2497.53     2444.52     15.58 o 
  10  17   1        1.31        7.57      4.02 o 
  11  17   1     1530.32     1525.01     13.41 o 
  12  17   1      484.74      455.83      8.88 o 
  13  17   1       53.10       53.54      5.99 o 
  14  17   1       62.26       56.21      6.52 o 
  15  17   1      643.97      664.25     12.11 o 
   1  18   1     6433.25     6123.20     31.31 o 
   2  18   1        2.23        6.76      4.56 o 
   3  18   1      449.20      412.84      8.13 o 
   4  18   1     1614.38     1605.66     15.49 o 
   5  18   1      343.65      316.90      8.56 o 
   6  18   1      430.76      425.56      7.81 o 
   7  18   1      199.80      211.02      5.83 o 
   8  18   1        9.37       10.53      4.38 o 
   9  18   1       56.45       58.91      4.48 o 
  10  18   1      325.38      329.99      6.90 o 
  11  18   1       20.95       18.78      4.83 o 
  12  18   1       12.01        4.13      5.22 o 
  13  18   1      228.65      243.15      7.87 o 
  14  18   1      168.34      186.41      7.77 o 
   0  19   1      760.04      715.54     14.05 o 
   1  19   1      303.94      303.98      7.21 o 
   2  19   1     1229.58     1187.65     11.99 o 
   3  19   1       48.07       61.36      5.74 o 
   4  19   1       32.17       42.56      6.35 o 
   5  19   1       29.30       21.24      6.29 o 
   6  19   1      226.10      229.62      8.85 o 
   7  19   1        0.66       10.00      6.69 o 
   8  19   1     1304.22     1289.28     13.63 o 
   9  19   1      304.89      293.23      7.92 o 
  10  19   1      106.18      118.83      6.15 o 
  11  19   1      923.84      888.26     12.40 o 
  12  19   1        5.77        0.86      5.22 o 
  13  19   1       83.78       87.96      6.57 o 
  14  19   1      241.30      217.68     11.12 o 
   1  20   1      713.95      709.41     10.74 o 
   2  20   1      140.78      175.87      6.82 o 
   3  20   1        0.82        3.38      6.16 o 
   4  20   1       23.47       17.90      6.42 o 
   5  20   1      212.61      194.08      8.44 o 
   6  20   1       85.54       87.41      8.40 o 
   7  20   1       74.68       70.86      8.46 o 
   8  20   1       54.28       52.34      7.68 o 
   9  20   1       77.15       72.22      9.71 o 
  10  20   1       85.35      101.05      9.61 o 
  11  20   1        0.54       14.86      7.09 o 
  12  20   1      102.97       91.16      7.64 o 
  13  20   1      162.55      166.34      8.81 o 
   0  21   1       26.76       33.43      9.17 o 
   1  21   1      543.30      523.24     10.23 o 
   2  21   1       94.76       99.18      7.20 o 
   3  21   1     1641.26     1644.74     17.80 o 
   4  21   1        4.08       11.71      6.70 o 
   5  21   1      978.22     1042.54     16.87 o 
   6  21   1      251.78      270.34     10.74 o 
   7  21   1      343.49      350.13     11.94 o 
   8  21   1       44.06       52.62      8.45 o 
   9  21   1        0.88        0.27      8.79 o 
  10  21   1        5.52        9.33      8.33 o 
  11  21   1       21.37       15.67      8.91 o 
  12  21   1      545.56      604.05     17.28 o 
   1  22   1      631.42      625.65     11.58 o 
   2  22   1       93.75      105.07      7.93 o 
   3  22   1      928.44      970.65     17.92 o 
   4  22   1      170.48      172.64     10.45 o 
   5  22   1      397.33      413.28     11.74 o 
   6  22   1       37.49       44.40      8.48 o 
   7  22   1       57.10       54.06      8.99 o 
   8  22   1      179.36      187.79     11.01 o 
   9  22   1      194.85      199.90     11.49 o 
  10  22   1      123.13      121.76     14.80 o 
  11  22   1     1196.65     1268.76     20.90 o 
   0  23   1      535.33      567.37     18.64 o 
   1  23   1      138.63      176.54      8.88 o 
   2  23   1      315.96      317.90     10.44 o 
   3  23   1      872.18      833.77     16.17 o 
   4  23   1       15.66       20.96      7.76 o 
   5  23   1     1429.57     1532.39     20.91 o 
   6  23   1      231.22      275.21     12.47 o 
   7  23   1      754.38      759.05     18.42 o 
   8  23   1       86.02       89.69     10.37 o 
   9  23   1      384.47      396.43     14.18 o 
  10  23   1        1.88       29.25     10.70 o 
   1  24   1      208.38      202.22     10.26 o 
   2  24   1      183.98      198.94      9.99 o 
   3  24   1      242.84      242.27     10.63 o 
   4  24   1        2.16        6.12      8.58 o 
   5  24   1      248.02      272.42     12.04 o 
   6  24   1       20.17       50.05      9.93 o 
   7  24   1      292.01      328.49     13.58 o 
   8  24   1      273.08      281.22     13.82 o 
   9  24   1      542.91      509.51     17.13 o 
   0  25   1        3.29      -14.27     14.27 o 
   1  25   1       55.64       46.23      9.89 o 
   2  25   1       47.56       51.36      9.28 o 
   3  25   1     1007.40     1063.77     18.39 o 
   4  25   1        3.67       14.29     10.06 o 
   5  25   1      930.99     1008.42     21.13 o 
   6  25   1        0.39       -0.40     10.14 o 
   7  25   1      137.32      154.81     12.20 o 
   1  26   1        2.54       -0.32     10.16 o 
   2  26   1      537.66      570.17     15.82 o 
   3  26   1        3.38        8.26     10.12 o 
   4  26   1      438.06      457.97     17.74 o 
   5  26   1        5.17       15.24     10.97 o 
   0  27   1       22.15       35.51     27.10 o 
   0   0   2    20615.34    20182.90    146.16 o 
   1   0   2    16226.88    16324.78     98.09 o 
   2   0   2     1289.14     1393.98     10.71 o 
   3   0   2      106.22      108.66      3.35 o 
   4   0   2     2515.21     2815.19     21.15 o 
   5   0   2    20568.06    21938.00    138.45 o 
   6   0   2      154.82      128.72      4.26 o 
   7   0   2     1560.03     1692.50     13.35 o 
   8   0   2      319.76      372.57      7.35 o 
   9   0   2       25.57       28.81      4.34 o 
  10   0   2      827.48      776.01     10.61 o 
  11   0   2     1173.39     1144.66     13.32 o 
  12   0   2     2869.74     2626.83     19.36 o 
  13   0   2      376.39      471.54      9.13 o 
  14   0   2     1942.48     2058.63     18.28 o 
  15   0   2     1088.49     1022.50     14.00 o 
  16   0   2      312.67      309.43      9.34 o 
  17   0   2      189.14      233.31      9.65 o 
  18   0   2      404.83      407.89     14.10 o 
  19   0   2       45.23       27.96      9.63 o 
   1   1   2      110.58      143.02      2.45 o 
   2   1   2     1328.61     1379.97      7.48 o 
   3   1   2       16.32        2.40      1.86 o 
   4   1   2     5004.27     5080.82     23.05 o 
   5   1   2     8653.30     8636.29     38.58 o 
   6   1   2       23.17       -0.06      2.09 o 
   7   1   2     7143.15     6967.23     29.17 o 
   8   1   2      505.73      456.48      5.49 o 
   9   1   2     1746.32     1752.47     11.16 o 
  10   1   2     1778.54     1696.25     11.10 o 
  11   1   2      162.78      144.49      4.62 o 
  12   1   2        3.50       10.93      3.67 o 
  13   1   2     1284.43     1339.23      9.76 o 
  14   1   2     1983.75     2006.68     12.54 o 
  15   1   2      879.67      917.22      9.21 o 
  16   1   2     1037.65     1049.08     10.82 o 
  17   1   2       29.31       30.67      5.09 o 
  18   1   2      640.64      671.79     11.65 o 
  19   1   2      352.38      366.52     11.97 o 
   0   2   2     5649.97     5739.26     33.70 o 
   1   2   2    20356.24    20376.48     79.82 o 
   2   2   2     1352.65     1393.72      7.09 o 
   3   2   2       36.11       51.63      2.03 o 
   4   2   2      275.28      274.41      3.86 o 
   5   2   2     9027.22     9259.74     40.17 o 
   6   2   2       22.61       32.92      2.33 o 
   7   2   2       49.05       45.92      2.61 o 
   8   2   2     2814.58     2762.21     14.58 o 
   9   2   2     6807.73     6867.89     30.96 o 
  10   2   2     3689.73     3690.32     18.11 o 
  11   2   2       20.51       21.49      3.49 o 
  12   2   2     1027.55     1016.18      8.63 o 
  13   2   2      660.00      780.40      7.81 o 
  14   2   2      279.09      269.40      5.67 o 
  15   2   2      249.10      320.21      6.64 o 
  16   2   2       16.96       19.64      4.64 o 
  17   2   2      184.88      155.57      6.73 o 
  18   2   2      305.59      332.03      9.96 o 
  19   2   2      111.21      133.34      8.69 o 
   1   3   2    16342.96    16470.93     64.80 o 
   2   3   2      880.40      894.90      4.97 o 
   3   3   2       64.19       86.24      2.30 o 
   4   3   2     6947.41     6897.33     30.87 o 
   5   3   2     1832.05     2231.95     12.18 o 
   6   3   2     1744.18     1748.14     10.14 o 
   7   3   2     4789.27     4765.95     22.35 o 
   8   3   2     4040.86     3796.59     17.87 o 
   9   3   2       66.74       50.38      3.14 o 
  10   3   2       56.27       57.29      3.59 o 
  11   3   2      743.87      686.26      7.27 o 
  12   3   2       12.67        0.72      3.48 o 
  13   3   2     6513.23     6503.59     28.26 o 
  14   3   2      357.94      326.82      6.25 o 
  15   3   2      235.85      206.86      5.85 o 
  16   3   2        9.13       17.84      5.52 o 
  17   3   2        0.10       -5.19      5.62 o 
  18   3   2      156.12      159.32      8.39 o 
  19   3   2      589.09      612.73     18.54 o 
   0   4   2        2.35       -1.97      1.97 o 
   1   4   2      958.17     1038.91      5.73 o 
   2   4   2     2368.11     2418.67     10.93 o 
   3   4   2     3700.24     3719.18     17.44 o 
   4   4   2      481.92      515.37      4.76 o 
   5   4   2      460.20      489.51      4.55 o 
   6   4   2      718.95      748.11      5.99 o 
   7   4   2     4124.25     4310.35     19.71 o 
   8   4   2      383.17      348.98      4.95 o 
   9   4   2     1143.70     1167.71      8.36 o 
  10   4   2      672.60      656.79      6.93 o 
  11   4   2     2233.42     2297.46     12.44 o 
  12   4   2      957.55      931.03      8.30 o 
  13   4   2      489.42      482.89      6.85 o 
  14   4   2       23.53       21.65      4.09 o 
  15   4   2       73.10       69.61      5.27 o 
  16   4   2      131.31      148.74      6.59 o 
  17   4   2      188.32      232.49     11.29 o 
  18   4   2        0.57       -7.27      7.27 o 
  19   4   2      133.46      144.00      9.59 o 
   1   5   2    13511.21    13116.54     46.63 o 
   2   5   2      755.56      766.06      4.68 o 
   3   5   2    20239.49    20887.88     78.64 o 
   4   5   2      957.98      881.63      6.23 o 
   5   5   2       10.08        6.22      1.93 o 
   6   5   2     1802.57     1973.47     11.07 o 
   7   5   2     1240.54     1201.34      7.88 o 
   8   5   2     5876.59     5747.10     24.21 o 
   9   5   2     2994.28     3172.49     15.53 o 
  10   5   2      420.78      487.06      5.93 o 
  11   5   2      187.00      188.44      4.49 o 
  12   5   2      300.97      336.68      5.48 o 
  13   5   2      478.45      438.00      7.42 o 
  14   5   2     1180.82     1077.31     11.12 o 
  15   5   2        3.81       13.22      4.99 o 
  16   5   2      119.44      111.96      7.92 o 
  17   5   2       23.56       22.50      6.84 o 
  18   5   2      162.52      150.15      9.25 o 
  19   5   2       41.17       33.67      8.28 o 
   0   6   2       18.42       20.73      2.04 o 
   1   6   2     3977.88     4088.68     15.18 o 
   2   6   2     1630.91     1842.03      8.57 o 
   3   6   2     3852.76     3765.14     16.48 o 
   4   6   2      864.11      818.35      5.49 o 
   5   6   2     2196.06     2103.84     10.84 o 
   6   6   2      608.76      699.89      5.93 o 
   7   6   2     1897.02     1938.20      9.96 o 
   8   6   2       75.94      111.71      3.42 o 
   9   6   2     2268.66     2324.13     12.33 o 
  10   6   2     2481.32     2275.64     12.06 o 
  11   6   2      823.18      763.49      8.19 o 
  12   6   2      883.27      917.53      9.00 o 
  13   6   2      129.23      130.96      5.01 o 
  14   6   2      294.79      251.05      7.27 o 
  15   6   2      216.75      226.51      8.01 o 
  16   6   2        5.25        1.48      5.89 o 
  17   6   2      379.91      394.65     12.71 o 
  18   6   2       14.08       17.32      7.25 o 
  19   6   2        4.04       -5.28     10.86 o 
   1   7   2     2188.14     2019.88      9.05 o 
   2   7   2     2283.98     2180.38     10.42 o 
   3   7   2       12.61       23.34      1.88 o 
   4   7   2     3349.27     3358.36     15.82 o 
   5   7   2       37.81       49.05      2.29 o 
   6   7   2     4745.36     4858.33     19.54 o 
   7   7   2     2336.06     2338.72     11.25 o 
   8   7   2      364.17      372.68      5.08 o 
   9   7   2     1036.50     1043.70      8.56 o 
  10   7   2      907.44      825.33      8.15 o 
  11   7   2      222.39      210.47      4.83 o 
  12   7   2       14.41       16.72      3.89 o 
  13   7   2     1608.24     1559.57     12.72 o 
  14   7   2      312.73      355.49      7.61 o 
  15   7   2       47.68       54.33      6.00 o 
  16   7   2      304.84      302.73      9.20 o 
  17   7   2       51.95       55.72      7.13 o 
  18   7   2      685.85      732.63     14.61 o 
   0   8   2    34260.39    33647.59    160.03 o 
   1   8   2     2849.39     2958.10     11.85 o 
   2   8   2    11331.05    11607.21     42.75 o 
   3   8   2     3598.42     3457.70     14.89 o 
   4   8   2      397.95      405.26      4.26 o 
   5   8   2     1734.97     1783.71      8.71 o 
   6   8   2      644.64      641.91      5.24 o 
   7   8   2       11.68        8.77      2.59 o 
   8   8   2     4927.22     4822.06     23.32 o 
   9   8   2     1461.48     1386.67     10.29 o 
  10   8   2     1678.83     1732.38     13.75 o 
  11   8   2       65.27       81.28      4.53 o 
  12   8   2      816.09      738.01      8.73 o 
  13   8   2      206.38      199.95      5.82 o 
  14   8   2     1036.94     1078.27     11.86 o 
  15   8   2      362.33      374.57      8.74 o 
  16   8   2      353.26      335.41      9.63 o 
  17   8   2      121.96      110.79      8.25 o 
  18   8   2       59.50       68.97      9.22 o 
   1   9   2      111.72      175.35      2.02 o 
   2   9   2      808.28      698.36      4.29 o 
   3   9   2      131.57      163.46      2.71 o 
   4   9   2    12602.42    12918.41     50.19 o 
   5   9   2     5147.54     4987.72     21.56 o 
   6   9   2     5896.55     6079.84     26.45 o 
   7   9   2      858.54      979.04      8.10 o 
   8   9   2     1050.57     1028.37      9.48 o 
   9   9   2      963.09      862.06      9.30 o 
  10   9   2       17.92       10.56      3.78 o 
  11   9   2      302.29      306.20      6.20 o 
  12   9   2       49.32       44.23      4.38 o 
  13   9   2     2786.77     2701.87     17.78 o 
  14   9   2      183.59      195.24      6.98 o 
  15   9   2      490.10      471.19      9.95 o 
  16   9   2      174.06      199.08      8.63 o 
  17   9   2        7.73       20.84      8.46 o 
  18   9   2      471.47      469.20     12.52 o 
   0  10   2      255.16      284.35      5.57 o 
   1  10   2       60.63       35.98      1.84 o 
   2  10   2      664.24      650.65      3.80 o 
   3  10   2     3398.99     3346.81     14.07 o 
   4  10   2     2174.52     2231.25     11.22 o 
   5  10   2     2825.42     3004.63     18.44 o 
   6  10   2     1078.60     1191.67      8.97 o 
   7  10   2      682.79      774.80      8.04 o 
   8  10   2     1671.61     1666.16     12.13 o 
   9  10   2      693.07      657.97      8.25 o 
  10  10   2      976.29      861.74      8.67 o 
  11  10   2      262.01      235.55      5.71 o 
  12  10   2      143.72      171.62      5.56 o 
  13  10   2      737.33      718.93      9.59 o 
  14  10   2      224.17      213.43      7.53 o 
  15  10   2      333.00      286.64      8.48 o 
  16  10   2      175.74      178.35      8.10 o 
  17  10   2      301.31      345.01     10.88 o 
  18  10   2       66.23       51.89     10.85 o 
   1  11   2     9768.00     9980.96     41.42 o 
   2  11   2     2403.92     2525.67     11.57 o 
   3  11   2       61.12       58.48      2.34 o 
   4  11   2       70.17       83.33      3.04 o 
   5  11   2      895.47      917.38      7.69 o 
   6  11   2     1069.94     1101.27      9.00 o 
   7  11   2      895.93      882.19      8.66 o 
   8  11   2     1374.02     1342.80     10.91 o 
   9  11   2     1201.30     1241.97     10.19 o 
  10  11   2       83.60       96.81      4.30 o 
  11  11   2      118.13      146.46      5.89 o 
  12  11   2       60.64       47.87      4.66 o 
  13  11   2        4.88        7.45      4.91 o 
  14  11   2      102.99      115.61      6.23 o 
  15  11   2      144.62      169.05      7.29 o 
  16  11   2       20.39       12.26      6.25 o 
  17  11   2       10.41       -1.45      7.19 o 
   0  12   2      920.59      926.52      9.78 o 
   1  12   2      846.46      897.72      6.90 o 
   2  12   2     2295.82     2473.60     14.37 o 
   3  12   2     3597.41     3466.87     15.89 o 
   4  12   2      771.13      725.39      6.27 o 
   5  12   2      404.20      417.92      5.89 o 
   6  12   2      208.15      182.60      4.47 o 
   7  12   2      184.81      221.70      5.05 o 
   8  12   2       40.24       38.90      3.95 o 
   9  12   2     2716.45     2553.36     15.56 o 
  10  12   2       66.59       59.88      4.23 o 
  11  12   2      221.76      206.25      5.84 o 
  12  12   2        0.59        3.20      4.31 o 
  13  12   2        0.63        1.01      4.87 o 
  14  12   2        8.01        8.29      5.37 o 
  15  12   2       94.21       96.92      6.69 o 
  16  12   2        2.25       -2.58      6.23 o 
  17  12   2      291.15      268.15      9.83 o 
   1  13   2      259.34      251.99      4.40 o 
   2  13   2      221.59      234.65      4.58 o 
   3  13   2     3247.65     3316.35     18.08 o 
   4  13   2        1.05       -0.04      2.52 o 
   5  13   2      805.25      850.89      7.95 o 
   6  13   2     1303.08     1266.24      9.89 o 
   7  13   2      163.93      200.10      4.95 o 
   8  13   2      290.72      275.52      5.83 o 
   9  13   2      428.31      363.93      6.55 o 
  10  13   2       29.53       34.58      4.37 o 
  11  13   2      648.29      622.20      8.90 o 
  12  13   2        0.58        1.98      5.15 o 
  13  13   2     1541.31     1551.78     17.77 o 
  14  13   2        3.78       14.20      5.51 o 
  15  13   2       27.88       36.52      6.24 o 
  16  13   2      103.72      104.37      7.75 o 
  17  13   2        4.07       -5.63      9.57 o 
   0  14   2     2631.52     2504.90     18.67 o 
   1  14   2     1174.68     1163.09      8.18 o 
   2  14   2      510.00      447.19      6.08 o 
   3  14   2     4087.57     4098.53     20.45 o 
   4  14   2     2391.36     2353.46     12.40 o 
   5  14   2       74.46       82.69      3.39 o 
   6  14   2      171.13      167.72      4.23 o 
   7  14   2     2880.98     2726.38     16.20 o 
   8  14   2      640.07      652.26      7.98 o 
   9  14   2      741.89      685.58      8.28 o 
  10  14   2     1115.38     1080.32     10.47 o 
  11  14   2      601.75      625.47      9.03 o 
  12  14   2      114.86      135.34      6.08 o 
  13  14   2      263.23      266.34      7.72 o 
  14  14   2      399.10      353.14      8.91 o 
  15  14   2       73.74       66.92      7.27 o 
  16  14   2       37.99       34.32      6.93 o 
   1  15   2       42.12       52.47      3.49 o 
   2  15   2     1488.51     1474.37      9.57 o 
   3  15   2       47.53       37.51      3.60 o 
   4  15   2     6175.80     6005.82     29.52 o 
   5  15   2        1.85        3.60      2.81 o 
   6  15   2     4743.08     4577.77     22.61 o 
   7  15   2     1423.69     1403.95     10.68 o 
   8  15   2      662.67      674.57      7.68 o 
   9  15   2       47.25       51.11      4.13 o 
  10  15   2      433.05      457.33      8.10 o 
  11  15   2     1507.81     1426.38     12.60 o 
  12  15   2       24.69       23.04      4.96 o 
  13  15   2      781.07      766.36     14.67 o 
  14  15   2      211.90      225.40      7.92 o 
  15  15   2      332.62      350.23      9.31 o 
  16  15   2      805.84      802.45     14.08 o 
   0  16   2     1849.84     1847.56     15.57 o 
   1  16   2      348.16      350.40      5.74 o 
   2  16   2     2711.03     2711.72     14.67 o 
   3  16   2     1290.37     1276.73      9.62 o 
   4  16   2       95.82       87.75      4.08 o 
   5  16   2      107.44      100.71      4.33 o 
   6  16   2       56.71       66.71      4.35 o 
   7  16   2       47.93       44.54      3.63 o 
   8  16   2      510.65      431.34      7.00 o 
   9  16   2     1332.82     1296.06     10.68 o 
  10  16   2      467.12      492.90      7.91 o 
  11  16   2        9.47        8.40      4.38 o 
  12  16   2      679.99      654.64     10.37 o 
  13  16   2       20.46       31.41      5.59 o 
  14  16   2     1022.02     1041.38     13.42 o 
  15  16   2       10.02        7.34      7.30 o 
   1  17   2     1241.72     1218.64      9.18 o 
   2  17   2       12.75       16.76      3.26 o 
   3  17   2      803.09      835.01      7.80 o 
   4  17   2      149.61      137.23      4.35 o 
   5  17   2     4316.89     4145.76     22.37 o 
   6  17   2       86.95       81.03      4.74 o 
   7  17   2      367.13      315.43      7.07 o 
   8  17   2      120.50      118.90      4.62 o 
   9  17   2      844.94      831.01      9.24 o 
  10  17   2      935.96      921.20     10.14 o 
  11  17   2        0.52        3.16      4.51 o 
  12  17   2        0.13        2.64      5.53 o 
  13  17   2      116.07      125.26      6.68 o 
  14  17   2      328.68      322.83      8.83 o 
  15  17   2      144.98      154.77      8.39 o 
   0  18   2      247.74      219.80      8.89 o 
   1  18   2       52.71       52.61      5.14 o 
   2  18   2       96.52       83.71      5.10 o 
   3  18   2     1229.85     1213.31      9.62 o 
   4  18   2       18.88       17.03      3.59 o 
   5  18   2     1834.74     1749.16     12.94 o 
   6  18   2      211.13      262.33      5.96 o 
   7  18   2        0.01       -2.18      4.14 o 
   8  18   2       64.41       72.86      5.00 o 
   9  18   2      301.10      285.05      7.62 o 
  10  18   2      604.41      587.07     10.37 o 
  11  18   2      128.56      157.30      6.33 o 
  12  18   2      557.68      575.10     10.12 o 
  13  18   2       20.85       29.72      5.81 o 
  14  18   2      234.09      208.85      7.90 o 
   1  19   2       84.02       83.91      6.10 o 
   2  19   2      152.46      153.16      7.07 o 
   3  19   2      582.63      575.20     10.72 o 
   4  19   2      398.54      396.22      9.91 o 
   5  19   2      495.11      487.46     10.44 o 
   6  19   2      166.18      149.73      6.10 o 
   7  19   2      946.68      959.84     10.84 o 
   8  19   2       44.94       49.82      4.85 o 
   9  19   2        4.44        4.32      5.04 o 
  10  19   2      147.85      153.64      6.97 o 
  11  19   2       37.34       40.22      6.55 o 
  12  19   2      109.70      112.05      7.98 o 
  13  19   2      436.14      460.93     10.90 o 
   0  20   2      384.51      401.52     13.84 o 
   1  20   2      693.59      700.06     11.77 o 
   2  20   2      263.34      285.64      8.38 o 
   3  20   2      491.11      492.36     10.92 o 
   4  20   2      181.29      157.13      8.01 o 
   5  20   2      510.28      490.12     11.70 o 
   6  20   2      194.02      190.64      9.48 o 
   7  20   2       19.42       23.19      7.33 o 
   8  20   2        6.76       29.44      7.45 o 
   9  20   2      984.80      964.78     13.12 o 
  10  20   2        1.38       -2.23      5.82 o 
  11  20   2       41.02       33.31      6.83 o 
  12  20   2      128.34      146.32      8.59 o 
   1  21   2      195.51      255.51      8.69 o 
   2  21   2       19.86       18.71      6.35 o 
   3  21   2      395.79      420.15     10.50 o 
   4  21   2      114.83      120.34      8.59 o 
   5  21   2      262.31      241.46      9.84 o 
   6  21   2     1040.29     1076.98     16.62 o 
   7  21   2      222.04      218.34     10.85 o 
   8  21   2      590.38      624.94     18.81 o 
   9  21   2      503.63      535.15     15.04 o 
  10  21   2       67.56       85.62     10.42 o 
  11  21   2       14.91        2.68      9.97 o 
  12  21   2       62.42       53.89      9.77 o 
   0  22   2     1277.64     1234.10     24.40 o 
   1  22   2        1.36        2.81      6.74 o 
   2  22   2      104.74      109.04      7.56 o 
   3  22   2      461.65      445.77     11.43 o 
   4  22   2      484.37      454.00     13.03 o 
   5  22   2       36.06       45.05      7.96 o 
   6  22   2        8.22       21.60      7.82 o 
   7  22   2       69.58       75.41      9.57 o 
   8  22   2      144.42      167.86     11.07 o 
   9  22   2      441.49      459.35     18.41 o 
  10  22   2      925.73      924.87     28.95 o 
  11  22   2      196.14      222.95     14.26 o 
   1  23   2      649.94      714.43     14.25 o 
   2  23   2      246.76      263.92     10.08 o 
   3  23   2      542.41      602.35     14.57 o 
   4  23   2      574.46      610.19     15.78 o 
   5  23   2        2.25       15.69      9.09 o 
   6  23   2      348.20      346.65     12.15 o 
   7  23   2      304.15      339.33     13.33 o 
   8  23   2      371.70      367.96     14.08 o 
   9  23   2      210.94      210.46     14.06 o 
   0  24   2      524.03      528.82     19.39 o 
   1  24   2      581.17      615.63     16.75 o 
   2  24   2      591.20      578.47     14.98 o 
   3  24   2      161.82      203.74     11.04 o 
   4  24   2       47.52       46.71      9.25 o 
   5  24   2      164.38      195.24     11.53 o 
   6  24   2        6.83       15.40     11.02 o 
   7  24   2        0.45       14.88     10.23 o 
   8  24   2      157.13      176.37     12.17 o 
   1  25   2       34.93       49.99     10.36 o 
   2  25   2      301.07      315.43     16.37 o 
   3  25   2        4.17       11.74      9.26 o 
   4  25   2      655.41      659.96     16.91 o 
   5  25   2       18.63       46.51     10.22 o 
   6  25   2      580.87      609.89     18.33 o 
   0  26   2      484.25      516.28     20.62 o 
   1  26   2      111.57      133.33     11.82 o 
   2  26   2      170.11      227.55     14.08 o 
   3  26   2      166.56      185.87     12.50 o 
   4  26   2       65.98       80.02     10.90 o 
   1   0   3     7408.69     7832.57     47.06 o 
   2   0   3     5298.43     5474.14     34.10 o 
   3   0   3     9009.59     8720.38     52.53 o 
   4   0   3      864.70      854.15      9.80 o 
   5   0   3     1157.00     1107.11     10.94 o 
   6   0   3        3.53        4.65      3.46 o 
   7   0   3       55.23       90.18      4.42 o 
   8   0   3     4406.66     4737.27     30.19 o 
   9   0   3     4428.57     4295.43     27.58 o 
  10   0   3      454.53      384.10      8.84 o 
  11   0   3    10209.12     9847.76     56.24 o 
  12   0   3       13.61       28.74      4.83 o 
  13   0   3     1659.34     1714.75     15.34 o 
  14   0   3      915.92      960.12     12.98 o 
  15   0   3     2624.40     2572.42     21.07 o 
  16   0   3        5.22       -2.77      6.41 o 
  17   0   3      227.08      209.21     10.14 o 
  18   0   3        1.65       19.52      8.82 o 
  19   0   3      488.47      484.37     21.20 o 
   0   1   3     1473.69     1515.83     12.88 o 
   1   1   3       12.04        5.89      1.70 o 
   2   1   3       50.78       74.63      3.28 o 
   3   1   3     9276.83     9222.71     40.92 o 
   4   1   3     3218.33     3154.25     16.20 o 
   5   1   3     7825.30     7626.70     35.16 o 
   6   1   3     3854.71     3817.10     18.83 o 
   7   1   3     1324.78     1208.23      8.76 o 
   8   1   3       85.88       67.34      3.18 o 
   9   1   3       15.45       16.69      3.10 o 
  10   1   3      347.96      408.66      6.37 o 
  11   1   3     1784.20     1859.01     11.19 o 
  12   1   3      243.01      252.88      4.96 o 
  13   1   3     2030.18     1999.52     11.95 o 
  14   1   3     2031.62     2013.76     12.40 o 
  15   1   3      802.33      820.28      8.94 o 
  16   1   3      112.44      117.56      5.46 o 
  17   1   3      111.60      122.76      6.58 o 
  18   1   3       71.34       52.95      7.69 o 
  19   1   3      391.86      392.36     12.33 o 
   1   2   3     4250.33     4608.91     20.59 o 
   2   2   3    13344.68    13618.01     56.35 o 
   3   2   3      474.72      424.93      4.54 o 
   4   2   3     6359.01     6674.68     30.05 o 
   5   2   3      420.06      351.97      4.80 o 
   6   2   3     8039.25     8166.63     37.74 o 
   7   2   3      958.59     1048.08      7.89 o 
   8   2   3     1566.93     1614.47     10.16 o 
   9   2   3       75.41       89.76      3.58 o 
  10   2   3        8.57       12.71      3.38 o 
  11   2   3       48.10       46.64      3.79 o 
  12   2   3       19.06       20.57      3.36 o 
  13   2   3     3114.59     3070.47     15.74 o 
  14   2   3       25.82       43.17      4.13 o 
  15   2   3     1408.91     1418.78     11.68 o 
  16   2   3       44.76       46.93      5.31 o 
  17   2   3        3.97       -3.08      6.54 o 
  18   2   3        5.53        0.33      6.80 o 
  19   2   3      397.67      405.78     12.05 o 
   0   3   3     5596.38     5450.68     31.46 o 
   1   3   3      758.63      745.00      5.13 o 
   2   3   3      480.55      495.09      4.01 o 
   3   3   3    10185.21    10185.87     41.66 o 
   4   3   3     9875.45    10581.87     45.85 o 
   5   3   3     2684.45     2746.55     14.52 o 
   6   3   3     3292.35     3038.49     16.82 o 
   7   3   3      191.22      187.29      4.03 o 
   8   3   3      615.22      626.89      6.93 o 
   9   3   3        1.80        4.89      2.94 o 
  10   3   3      781.36      702.50      7.03 o 
  11   3   3        0.82        1.24      3.46 o 
  12   3   3      780.86      726.95      7.46 o 
  13   3   3       12.00       14.14      3.96 o 
  14   3   3       45.46       57.75      4.51 o 
  15   3   3       21.91       34.91      5.05 o 
  16   3   3       47.03       32.69      5.65 o 
  17   3   3        0.84       -1.44      5.95 o 
  18   3   3       57.09       66.30      7.33 o 
  19   3   3       19.13       31.54      8.90 o 
   1   4   3       24.06        9.50      1.60 o 
   2   4   3     8379.31     8725.65     35.97 o 
   3   4   3     5041.69     5227.99     20.81 o 
   4   4   3     2084.35     2178.05     11.23 o 
   5   4   3      626.05      668.03      5.77 o 
   6   4   3     1981.93     2132.76     12.33 o 
   7   4   3     3924.73     4054.56     19.36 o 
   8   4   3     2356.59     2501.36     13.50 o 
   9   4   3      470.21      529.32      6.14 o 
  10   4   3        1.74        4.34      3.26 o 
  11   4   3       81.55       66.03      3.92 o 
  12   4   3      234.01      238.08      5.01 o 
  13   4   3      237.08      271.91      6.31 o 
  14   4   3      113.46      137.26      5.69 o 
  15   4   3     1096.49     1071.09     12.64 o 
  16   4   3       81.90       76.43      6.15 o 
  17   4   3       11.67       26.89      6.92 o 
  18   4   3      260.28      281.71     11.29 o 
   0   5   3     4919.51     5112.15     39.35 o 
   1   5   3       70.81       79.16      1.99 o 
   2   5   3     1011.00      994.77      6.21 o 
   3   5   3       34.85       63.68      2.19 o 
   4   5   3        0.44       29.49      3.57 o 
   5   5   3     1027.15      987.50      7.42 o 
   6   5   3       17.78       17.22      2.28 o 
   7   5   3     1686.66     1751.87     10.09 o 
   8   5   3     3517.38     3555.40     17.29 o 
   9   5   3       20.69       17.79      3.14 o 
  10   5   3      313.90      302.39      5.12 o 
  11   5   3      494.56      457.22      6.53 o 
  12   5   3      658.51      652.16      8.54 o 
  13   5   3      181.61      196.90      5.90 o 
  14   5   3      675.35      636.37      9.33 o 
  15   5   3      409.51      422.32      8.91 o 
  16   5   3       21.17       38.09      6.84 o 
  17   5   3     1039.96     1062.31     16.47 o 
  18   5   3       38.29       45.34      8.38 o 
   1   6   3    10049.46     9750.71     36.28 o 
   2   6   3     6568.70     6727.55     27.47 o 
   3   6   3      137.27       95.75      2.46 o 
   4   6   3      805.60      698.32      5.99 o 
   5   6   3     4934.35     4783.67     23.55 o 
   6   6   3       26.48       47.38      2.66 o 
   7   6   3     1186.94     1157.66      7.96 o 
   8   6   3     1389.96     1586.37      9.77 o 
   9   6   3     1744.31     1778.24     10.84 o 
  10   6   3     1791.13     1688.15     11.68 o 
  11   6   3      143.94      149.18      4.95 o 
  12   6   3      322.81      379.82      6.56 o 
  13   6   3       77.00       82.22      5.16 o 
  14   6   3        0.36       -5.15      5.15 o 
  15   6   3       55.06       70.79      6.47 o 
  16   6   3      285.71      281.09      9.50 o 
  17   6   3        0.21       13.08      6.88 o 
  18   6   3      127.25      126.62      9.65 o 
   0   7   3     1621.83     1444.93     11.38 o 
   1   7   3      372.02      359.95      3.64 o 
   2   7   3      179.55      252.39      3.47 o 
   3   7   3     1639.25     1692.21      8.91 o 
   4   7   3        5.58        9.37      2.12 o 
   5   7   3     2452.24     2368.74     12.34 o 
   6   7   3     1104.48     1136.43      7.96 o 
   7   7   3     3175.51     2971.15     16.26 o 
   8   7   3      414.35      425.27      6.44 o 
   9   7   3     1703.90     1690.47     12.03 o 
  10   7   3       68.06       71.00      4.14 o 
  11   7   3      423.36      444.20      7.00 o 
  12   7   3     1449.72     1338.89     12.16 o 
  13   7   3      411.13      413.82      8.48 o 
  14   7   3      130.56      122.03      7.14 o 
  15   7   3     1585.31     1546.05     16.23 o 
  16   7   3        5.20       13.21      6.25 o 
  17   7   3     1201.49     1182.01     16.88 o 
  18   7   3       31.21       42.12      8.30 o 
   1   8   3    12464.31    12082.69     43.61 o 
   2   8   3       30.91       28.71      1.98 o 
   3   8   3     4367.14     4366.54     18.16 o 
   4   8   3       83.89       83.28      2.59 o 
   5   8   3     6544.52     6832.54     29.49 o 
   6   8   3      357.85      345.40      5.39 o 
   7   8   3     1805.41     1720.33     11.66 o 
   8   8   3       12.63        6.45      3.38 o 
   9   8   3     3439.32     3276.46     18.79 o 
  10   8   3      203.58      257.95      5.85 o 
  11   8   3     2725.83     2631.82     17.84 o 
  12   8   3      180.28      206.29      6.12 o 
  13   8   3      291.26      277.71      7.09 o 
  14   8   3      240.95      251.48      8.03 o 
  15   8   3       68.87       66.71      6.63 o 
  16   8   3        3.94       15.40      6.38 o 
  17   8   3        3.44       10.95      7.16 o 
  18   8   3       33.10       18.39      7.85 o 
   0   9   3     7729.68     7797.62     40.09 o 
   1   9   3     6203.38     6607.58     24.94 o 
   2   9   3     4894.52     4775.79     18.26 o 
   3   9   3       50.48       63.91      2.34 o 
   4   9   3       42.36       38.13      2.51 o 
   5   9   3      926.79     1014.87      7.70 o 
   6   9   3     1101.67     1153.70      8.91 o 
   7   9   3     4706.28     4581.24     25.20 o 
   8   9   3     2564.40     2486.46     16.56 o 
   9   9   3     2766.01     2737.47     16.95 o 
  10   9   3     2250.58     2110.65     14.59 o 
  11   9   3      860.13      805.88      9.44 o 
  12   9   3      222.65      212.85      6.25 o 
  13   9   3       39.10       32.44      5.11 o 
  14   9   3      288.38      304.02      8.06 o 
  15   9   3      450.58      483.22     12.34 o 
  16   9   3       81.19       73.53      7.50 o 
  17   9   3     1007.73     1012.20     16.22 o 
  18   9   3      162.77      202.22     28.62 o 
   1  10   3    13121.44    13392.82     49.12 o 
   2  10   3      334.03      284.56      4.02 o 
   3  10   3     1417.76     1452.81      8.13 o 
   4  10   3     2304.79     2298.36     11.99 o 
   5  10   3        3.58        5.33      2.82 o 
   6  10   3      730.39      742.78      7.53 o 
   7  10   3      622.20      650.94      7.68 o 
   8  10   3       97.97       99.01      4.49 o 
   9  10   3      570.20      578.66      7.86 o 
  10  10   3     1697.45     1549.41     12.26 o 
  11  10   3        2.02        5.32      4.08 o 
  12  10   3        1.21        1.86      4.21 o 
  13  10   3       53.60       54.71      5.34 o 
  14  10   3      211.35      207.44      7.49 o 
  15  10   3        0.39       -5.62      5.94 o 
  16  10   3        0.54       -3.04      6.68 o 
  17  10   3        6.90       -6.77      7.44 o 
   0  11   3     1688.18     1691.19     13.42 o 
   1  11   3     1135.69     1154.53      7.45 o 
   2  11   3      598.71      683.32      5.97 o 
   3  11   3      904.41      871.38      6.74 o 
   4  11   3     1579.13     1648.43     10.68 o 
   5  11   3      139.19      144.28      4.22 o 
   6  11   3      149.10      113.56      4.25 o 
   7  11   3       41.98       41.73      4.00 o 
   8  11   3      197.95      197.21      5.34 o 
   9  11   3        8.04       -1.75      3.67 o 
  10  11   3      223.63      218.96      5.73 o 
  11  11   3      762.53      747.86      9.33 o 
  12  11   3      385.82      414.96      7.72 o 
  13  11   3        0.12        4.76      4.88 o 
  14  11   3      467.75      474.01      9.93 o 
  15  11   3       96.91       80.08      6.81 o 
  16  11   3      115.49      101.79      8.16 o 
  17  11   3      249.52      263.93     10.38 o 
   1  12   3      225.89      269.52      3.90 o 
   2  12   3      340.79      371.27      4.55 o 
   3  12   3      449.51      494.96      5.36 o 
   4  12   3       50.14       48.06      3.19 o 
   5  12   3      998.05     1005.69      8.92 o 
   6  12   3        1.78        4.25      3.47 o 
   7  12   3      179.01      156.14      4.76 o 
   8  12   3      328.56      310.34      5.93 o 
   9  12   3       80.00       74.66      4.28 o 
  10  12   3     2332.62     2127.15     14.87 o 
  11  12   3      263.90      288.07      6.50 o 
  12  12   3        1.32        4.01      4.73 o 
  13  12   3      520.67      480.40      9.31 o 
  14  12   3        7.81        1.86      5.53 o 
  15  12   3      371.51      412.22     10.45 o 
  16  12   3      578.54      606.40     13.30 o 
  17  12   3       21.16       16.35     15.19 o 
   0  13   3        1.90        0.34      4.73 o 
   1  13   3     3552.37     3591.35     18.65 o 
   2  13   3     1973.19     2009.19     11.50 o 
   3  13   3     3836.09     3919.82     18.56 o 
   4  13   3      958.22      931.21      9.44 o 
   5  13   3     3081.28     3127.69     18.15 o 
   6  13   3      445.02      468.87      6.58 o 
   7  13   3      318.78      343.40      6.97 o 
   8  13   3      844.50      771.60      8.32 o 
   9  13   3        2.90        4.89      3.69 o 
  10  13   3      795.95      725.15      9.33 o 
  11  13   3       75.48       80.41      5.04 o 
  12  13   3      929.65      874.18     11.11 o 
  13  13   3        0.11       -1.06      5.17 o 
  14  13   3        2.26       -1.52      5.59 o 
  15  13   3        0.21       -1.54      6.38 o 
  16  13   3       45.24       51.07      7.70 o 
   1  14   3      268.34      297.48      5.64 o 
   2  14   3     2311.87     2171.55     13.00 o 
   3  14   3     2196.50     2219.46     13.33 o 
   4  14   3     2961.96     2940.92     15.10 o 
   5  14   3      297.35      299.77      5.14 o 
   6  14   3       79.88       85.89      3.83 o 
   7  14   3      976.45      899.84      8.57 o 
   8  14   3        0.72        2.27      3.59 o 
   9  14   3       68.28       98.69      4.94 o 
  10  14   3        4.70        4.89      4.30 o 
  11  14   3      326.59      314.23      7.17 o 
  12  14   3       65.46       58.18      5.42 o 
  13  14   3     1105.41     1132.11     17.44 o 
  14  14   3       45.86       49.46      6.25 o 
  15  14   3     1156.42     1126.78     15.42 o 
  16  14   3       25.91       26.08      7.18 o 
   0  15   3      835.54      733.21     10.56 o 
   1  15   3      107.45       92.23      4.30 o 
   2  15   3       58.08       43.67      3.86 o 
   3  15   3     3024.47     2874.27     16.31 o 
   4  15   3      637.30      606.08      8.04 o 
   5  15   3     3592.07     3447.14     17.05 o 
   6  15   3        3.28        2.52      3.03 o 
   7  15   3      180.69      173.04      4.67 o 
   8  15   3     1566.22     1486.54     11.75 o 
   9  15   3      855.92      856.53      9.68 o 
  10  15   3       28.59       36.35      4.64 o 
  11  15   3       93.53       99.86      5.47 o 
  12  15   3      411.90      416.94      8.90 o 
  13  15   3       76.97      117.41      6.87 o 
  14  15   3      390.76      442.28      9.96 o 
  15  15   3      202.74      267.63      8.89 o 
   1  16   3     1088.84      957.65     10.49 o 
   2  16   3      252.33      271.80      5.67 o 
   3  16   3     1219.67     1195.62      9.88 o 
   4  16   3      283.26      267.35      5.47 o 
   5  16   3     2472.29     2483.62     15.66 o 
   6  16   3      105.10      113.28      5.08 o 
   7  16   3        0.54       -3.43      3.43 o 
   8  16   3       47.83       55.51      4.24 o 
   9  16   3     1453.29     1468.79     12.78 o 
  10  16   3      292.25      249.24      6.56 o 
  11  16   3     1562.25     1631.04     14.78 o 
  12  16   3        7.16        9.87      5.43 o 
  13  16   3     1399.32     1407.37     15.19 o 
  14  16   3      207.57      211.01      8.13 o 
  15  16   3      755.80      744.12     13.04 o 
   0  17   3       15.10       22.37      7.07 o 
   1  17   3      329.78      292.00      6.08 o 
   2  17   3      740.88      748.25      8.40 o 
   3  17   3     3955.07     3699.62     20.53 o 
   4  17   3      812.40      814.36      9.37 o 
   5  17   3     2140.73     1969.01     14.21 o 
   6  17   3     1073.28     1083.16     10.88 o 
   7  17   3      723.71      695.48      9.95 o 
   8  17   3      105.95      106.90      6.18 o 
   9  17   3       56.99       52.43      4.81 o 
  10  17   3        4.20        6.19      4.47 o 
  11  17   3      153.89      149.21      6.22 o 
  12  17   3      494.14      522.93     10.15 o 
  13  17   3      943.04      959.00     13.21 o 
  14  17   3      390.72      365.61     10.35 o 
   1  18   3       43.21       39.00      3.96 o 
   2  18   3      364.25      352.34      6.76 o 
   3  18   3      159.58      136.45      4.74 o 
   4  18   3      623.14      586.81      7.86 o 
   5  18   3       19.82       15.42      4.19 o 
   6  18   3      219.20      199.93      5.96 o 
   7  18   3       49.48       32.03      4.98 o 
   8  18   3       33.61       39.10      5.52 o 
   9  18   3      189.91      186.60      7.47 o 
  10  18   3      300.38      296.10      8.67 o 
  11  18   3      348.12      337.24     10.13 o 
  12  18   3        1.15        6.26      5.60 o 
  13  18   3      254.69      233.25     11.13 o 
   0  19   3      118.37      148.99      7.38 o 
   1  19   3      204.00      205.36      5.74 o 
   2  19   3        7.05       14.54      4.15 o 
   3  19   3      488.23      503.88      7.75 o 
   4  19   3        5.39        9.11      3.95 o 
   5  19   3       87.00       95.76      4.89 o 
   6  19   3      113.94      113.80      5.22 o 
   7  19   3      943.04      950.55     11.43 o 
   8  19   3       45.60       54.90      5.76 o 
   9  19   3       16.94       17.02      5.60 o 
  10  19   3        6.13        3.25      6.28 o 
  11  19   3      299.47      303.11     10.18 o 
  12  19   3        4.46       19.99      7.46 o 
  13  19   3       65.83       64.22      8.41 o 
   1  20   3      794.43      807.39     14.79 o 
   2  20   3      641.59      682.86     12.89 o 
   3  20   3      371.06      363.45     10.18 o 
   4  20   3      866.06      850.14     13.13 o 
   5  20   3      150.11      128.10      7.49 o 
   6  20   3      198.98      185.69      6.71 o 
   7  20   3      646.71      620.88     11.35 o 
   8  20   3      388.43      408.89      9.19 o 
   9  20   3      170.13      141.43      7.51 o 
  10  20   3      189.71      185.26      8.64 o 
  11  20   3       91.92       91.78      8.01 o 
  12  20   3        9.76        4.42      9.10 o 
   0  21   3       19.03       43.35     10.85 o 
   1  21   3       15.05        9.53      6.98 o 
   2  21   3      541.95      540.95     11.74 o 
   3  21   3       17.45       24.02      6.77 o 
   4  21   3       95.25       93.97      7.98 o 
   5  21   3       47.65       46.00      7.87 o 
   6  21   3       52.77       53.82      8.39 o 
   7  21   3       82.72       94.93      9.90 o 
   8  21   3      373.14      365.22     11.94 o 
   9  21   3      128.86      117.40      8.66 o 
  10  21   3      178.34      184.26      8.87 o 
  11  21   3       73.37       63.78      8.12 o 
   1  22   3     1043.99     1097.84     17.37 o 
   2  22   3      199.01      216.99     10.47 o 
   3  22   3        1.45        5.22      6.92 o 
   4  22   3       98.31      103.07      8.59 o 
   5  22   3      109.05      109.98      9.18 o 
   6  22   3       14.42        9.24      8.58 o 
   7  22   3      482.41      467.55     14.95 o 
   8  22   3      289.11      309.78     13.46 o 
   9  22   3      472.51      525.13     17.02 o 
  10  22   3      223.44      212.97     13.03 o 
   0  23   3        1.38        2.15     11.32 o 
   1  23   3       24.77       37.91      9.82 o 
   2  23   3        4.59       -2.01      8.09 o 
   3  23   3       11.10        5.36      8.04 o 
   4  23   3        0.53        4.88      7.91 o 
   5  23   3      237.10      241.79     11.65 o 
   6  23   3      110.41      136.02     10.61 o 
   7  23   3      237.12      251.12     13.30 o 
   8  23   3       79.47       74.71     15.41 o 
   9  23   3      303.90      331.06     16.40 o 
   1  24   3     1259.80     1342.31     20.53 o 
   2  24   3      424.23      430.87     13.72 o 
   3  24   3      322.99      351.18     14.49 o 
   4  24   3       46.60       41.51      9.79 o 
   5  24   3        3.94       -9.73      9.73 o 
   6  24   3        1.58        3.90      9.87 o 
   7  24   3      314.62      336.52     14.90 o 
   0  25   3      691.96      841.59     27.19 o 
   1  25   3        5.47       14.29      9.58 o 
   2  25   3      137.77      164.92     11.91 o 
   3  25   3        0.63      -10.34     10.34 o 
   4  25   3      135.25      160.10     11.95 o 
   5  25   3       80.25       72.08     10.75 o 
   1  26   3      590.52      604.60     16.29 o 
   2  26   3      269.66      296.55     13.73 o 
   0   0   4     6482.73     6737.93     62.56 o 
   1   0   4     1961.12     1985.74     16.25 o 
   2   0   4      155.37       97.72      4.17 o 
   3   0   4     1234.75     1235.84     10.82 o 
   4   0   4       84.53       68.30      4.50 o 
   5   0   4    17434.13    17688.71    104.80 o 
   6   0   4     1510.22     1570.50     14.19 o 
   7   0   4       43.46       38.56      4.62 o 
   8   0   4        2.58        3.02      4.68 o 
   9   0   4        6.58       12.21      4.99 o 
  10   0   4     5122.93     4768.33     33.39 o 
  11   0   4      332.99      346.47      8.13 o 
  12   0   4       13.21       25.54      5.40 o 
  13   0   4        1.50       -5.15      5.15 o 
  14   0   4     2815.87     2827.44     23.79 o 
  15   0   4        8.13        9.39      6.24 o 
  16   0   4      263.51      284.55     10.78 o 
  17   0   4      281.62      263.55     13.33 o 
  18   0   4      172.69      167.27     14.42 o 
   1   1   4     2412.62     2573.15     13.41 o 
   2   1   4    13084.47    13097.89     51.82 o 
   3   1   4      664.52      796.45      6.25 o 
   4   1   4    17723.75    17304.66     67.91 o 
   5   1   4     1376.81     1605.02     10.27 o 
   6   1   4     2457.38     2386.79     13.22 o 
   7   1   4      269.27      329.67      5.40 o 
   8   1   4        9.47        5.23      3.29 o 
   9   1   4     1723.07     1842.12     11.89 o 
  10   1   4      490.92      496.27      7.01 o 
  11   1   4      620.24      581.02      7.16 o 
  12   1   4     1099.23     1138.24      9.66 o 
  13   1   4        7.87       -1.70      3.82 o 
  14   1   4      248.58      292.55      6.27 o 
  15   1   4       36.82       45.98      4.88 o 
  16   1   4       73.19       78.12      6.00 o 
  17   1   4       22.07       34.01      6.87 o 
  18   1   4       75.16       63.14      7.72 o 
   0   2   4     4205.14     4338.53     26.34 o 
   1   2   4     1380.63     1321.89      7.65 o 
   2   2   4      522.61      492.30      4.68 o 
   3   2   4      358.62      326.80      4.58 o 
   4   2   4     2541.40     2528.91     13.34 o 
   5   2   4     1190.70     1207.88      8.61 o 
   6   2   4     8136.93     8018.48     34.76 o 
   7   2   4     1437.31     1476.51     10.12 o 
   8   2   4      952.61      912.60      8.06 o 
   9   2   4      670.03      689.35      7.56 o 
  10   2   4      539.25      589.54      7.27 o 
  11   2   4      493.61      504.16      7.14 o 
  12   2   4     4653.26     4417.09     21.95 o 
  13   2   4        9.53        8.91      3.97 o 
  14   2   4     1835.30     1799.14     13.30 o 
  15   2   4       23.37       24.93      5.59 o 
  16   2   4      366.77      411.55      9.84 o 
  17   2   4       48.35       57.29      7.44 o 
  18   2   4      307.71      282.67     10.57 o 
   1   3   4     1744.49     1652.26      8.44 o 
   2   3   4     1448.01     1397.34      7.62 o 
   3   3   4      660.16      761.92      6.02 o 
   4   3   4     2962.39     2960.46     15.01 o 
   5   3   4       75.39      127.31      3.78 o 
   6   3   4      105.05      100.51      3.56 o 
   7   3   4      495.68      561.57      6.75 o 
   8   3   4       71.98       98.77      3.93 o 
   9   3   4      266.03      248.67      4.96 o 
  10   3   4        8.09        7.22      3.62 o 
  11   3   4       19.52       25.36      3.76 o 
  12   3   4      564.48      576.25      7.63 o 
  13   3   4      300.30      311.48      6.90 o 
  14   3   4       75.79       85.90      5.61 o 
  15   3   4       54.96       58.49      5.85 o 
  16   3   4       26.73       26.17      6.07 o 
  17   3   4       34.63       24.67      6.54 o 
  18   3   4      275.68      324.49     11.06 o 
   0   4   4     4227.89     3935.94     23.57 o 
   1   4   4     2195.69     2244.57     11.23 o 
   2   4   4     1668.22     1861.65      8.73 o 
   3   4   4      144.83      120.51      2.70 o 
   4   4   4     1977.28     2195.03     11.58 o 
   5   4   4      110.64      148.07      3.84 o 
   6   4   4     1971.47     1935.77     12.49 o 
   7   4   4      426.89      491.77      6.32 o 
   8   4   4     1816.89     1798.40     11.74 o 
   9   4   4      683.94      671.95      7.54 o 
  10   4   4      756.24      707.40      7.71 o 
  11   4   4      308.58      290.93      5.83 o 
  12   4   4      258.40      278.63      6.49 o 
  13   4   4       11.90        8.56      4.63 o 
  14   4   4     1208.25     1253.28     13.31 o 
  15   4   4        8.26       20.25      5.41 o 
  16   4   4       90.17       98.29      7.03 o 
  17   4   4       15.33       20.67      6.81 o 
  18   4   4      193.78      195.09     10.57 o 
   1   5   4        7.40       26.61      1.89 o 
   2   5   4     5217.12     5281.57     20.16 o 
   3   5   4       91.44      101.04      2.46 o 
   4   5   4     2741.78     2683.45     13.14 o 
   5   5   4      229.23      234.40      4.07 o 
   6   5   4       28.47       21.97      2.97 o 
   7   5   4     2120.61     1952.95     12.48 o 
   8   5   4      717.27      735.36      7.28 o 
   9   5   4       73.58       74.76      4.09 o 
  10   5   4      669.81      591.95      8.14 o 
  11   5   4       58.08       56.82      4.41 o 
  12   5   4        9.71       15.16      4.32 o 
  13   5   4       43.86       36.48      4.95 o 
  14   5   4      574.75      568.43     10.36 o 
  15   5   4      182.08      181.42      7.37 o 
  16   5   4      930.53      936.71     16.45 o 
  17   5   4       49.13       56.68      8.39 o 
  18   5   4     1047.24     1013.19     18.41 o 
   0   6   4    16586.29    16506.53     88.73 o 
   1   6   4     1326.89     1258.89      7.04 o 
   2   6   4    12868.59    12511.07     48.22 o 
   3   6   4      216.02      224.36      3.24 o 
   4   6   4       42.17       43.01      2.43 o 
   5   6   4       19.15       16.55      2.56 o 
   6   6   4     2194.35     2201.71     13.21 o 
   7   6   4      307.24      339.08      6.01 o 
   8   6   4     6009.23     6056.96     31.50 o 
   9   6   4      755.65      725.68      8.37 o 
  10   6   4     3342.07     3341.14     18.19 o 
  11   6   4       11.29        4.98      3.80 o 
  12   6   4     1541.22     1438.56     12.26 o 
  13   6   4       90.71       96.75      5.46 o 
  14   6   4        1.65        4.70      5.71 o 
  15   6   4        8.10       12.21      6.51 o 
  16   6   4       42.14       46.97      7.43 o 
  17   6   4        0.08       -8.05      8.05 o 
  18   6   4       22.75       34.55      8.40 o 
   1   7   4       23.67       15.29      1.96 o 
   2   7   4      223.97      211.38      3.40 o 
   3   7   4       87.65       70.96      2.71 o 
   4   7   4      280.29      308.01      4.75 o 
   5   7   4      216.23      251.80      5.00 o 
   6   7   4     3708.16     3697.82     22.73 o 
   7   7   4       30.90       32.93      4.12 o 
   8   7   4     2689.80     2620.99     16.61 o 
   9   7   4      669.18      605.40      7.97 o 
  10   7   4     2473.63     2419.11     14.70 o 
  11   7   4      226.77      256.03      5.92 o 
  12   7   4      541.91      570.72     10.03 o 
  13   7   4        9.57       -5.09      5.09 o 
  14   7   4      697.42      728.64     12.01 o 
  15   7   4       76.76       89.34      7.26 o 
  16   7   4     1994.16     1971.60     21.61 o 
  17   7   4        1.49       -4.62      7.40 o 
   0   8   4     9778.65     9502.07     55.07 o 
   1   8   4      250.53      192.51      4.07 o 
   2   8   4      457.02      425.24      4.53 o 
   3   8   4      911.44      849.99      6.92 o 
   4   8   4       31.96       33.22      3.10 o 
   5   8   4     2521.27     2495.54     14.93 o 
   6   8   4     1330.90     1295.27     10.97 o 
   7   8   4      373.70      395.63      7.44 o 
   8   8   4      677.27      696.57      8.90 o 
   9   8   4     3552.97     3368.15     18.86 o 
  10   8   4      446.42      411.52      7.56 o 
  11   8   4      194.86      197.89      5.92 o 
  12   8   4        1.91        5.45      4.86 o 
  13   8   4       58.29       60.23      6.16 o 
  14   8   4       52.06       47.80      6.20 o 
  15   8   4        1.94       -1.33      6.03 o 
  16   8   4       14.86        9.27      6.91 o 
  17   8   4       45.81       26.80      7.93 o 
   1   9   4        0.93        4.93      2.47 o 
   2   9   4      962.20     1020.48      7.63 o 
   3   9   4      540.45      529.27      5.87 o 
   4   9   4      158.67      172.40      4.27 o 
   5   9   4       99.10       89.52      4.05 o 
   6   9   4     1453.54     1463.52     11.28 o 
   7   9   4     1224.41     1165.84     10.93 o 
   8   9   4     3845.14     3791.48     22.80 o 
   9   9   4      233.59      249.77      6.19 o 
  10   9   4     3936.56     3820.47     22.51 o 
  11   9   4       57.54       23.67      4.49 o 
  12   9   4      963.97      883.96     11.14 o 
  13   9   4      107.52      119.69      6.64 o 
  14   9   4      167.72      176.11      8.30 o 
  15   9   4       81.60       79.65      7.12 o 
  16   9   4      889.69      939.26     14.97 o 
  17   9   4       27.42       34.21      7.88 o 
   0  10   4     7376.71     7539.27     42.29 o 
   1  10   4       37.53       55.06      2.93 o 
   2  10   4     4540.78     4435.44     20.44 o 
   3  10   4     1334.29     1395.14      9.64 o 
   4  10   4      292.47      289.40      5.41 o 
   5  10   4        2.16        7.41      3.50 o 
   6  10   4        1.71        4.37      3.70 o 
   7  10   4      494.93      533.05      7.97 o 
   8  10   4     3974.55     3833.39     21.99 o 
   9  10   4      295.40      260.30      6.12 o 
  10  10   4      921.60     1009.65     10.66 o 
  11  10   4      918.41      853.34     10.28 o 
  12  10   4      712.82      664.63     12.97 o 
  13  10   4      415.32      426.96      9.27 o 
  14  10   4      140.70      133.90      7.17 o 
  15  10   4       26.83       28.80      6.67 o 
  16  10   4       26.56       32.19      7.25 o 
  17  10   4       67.27       68.62      9.07 o 
   1  11   4     1543.65     1607.25     10.86 o 
   2  11   4       10.71       28.96      3.24 o 
   3  11   4       36.64       35.48      3.35 o 
   4  11   4      555.98      501.97      6.69 o 
   5  11   4        0.09       -2.94      3.51 o 
   6  11   4      677.82      684.14      8.15 o 
   7  11   4        9.77        9.55      3.95 o 
   8  11   4      310.57      341.21      6.64 o 
   9  11   4       31.59       43.94      4.35 o 
  10  11   4     1218.24     1146.62     11.37 o 
  11  11   4      115.08      118.25      5.57 o 
  12  11   4      218.53      232.99      7.47 o 
  13  11   4        2.45        1.33      5.66 o 
  14  11   4      311.57      317.81     11.70 o 
  15  11   4       37.88       36.78      6.90 o 
  16  11   4      540.18      507.63     12.20 o 
   0  12   4     1909.15     2055.77     16.31 o 
   1  12   4       10.43       10.22      2.81 o 
   2  12   4      422.88      450.71      6.23 o 
   3  12   4      898.21      802.87      7.98 o 
   4  12   4      816.73      805.59      8.07 o 
   5  12   4       10.35       15.92      3.65 o 
   6  12   4     2023.98     1931.80     13.23 o 
   7  12   4      153.24      167.57      5.07 o 
   8  12   4      447.96      426.53      7.30 o 
   9  12   4        0.93       -1.00      3.93 o 
  10  12   4      105.34       82.35      5.02 o 
  11  12   4      112.28      140.20      6.07 o 
  12  12   4      293.44      315.25      8.16 o 
  13  12   4       13.82        8.67      5.63 o 
  14  12   4      412.06      401.25     10.23 o 
  15  12   4       33.26       21.88      7.82 o 
  16  12   4      224.55      200.00     10.38 o 
   1  13   4     1220.20     1263.77      8.75 o 
   2  13   4     1128.59     1116.52      9.05 o 
   3  13   4       26.92       30.11      3.45 o 
   4  13   4     1748.65     1625.06     10.51 o 
   5  13   4       10.31       10.21      3.35 o 
   6  13   4     4123.27     4144.57     21.90 o 
   7  13   4      104.08      119.08      4.68 o 
   8  13   4      827.66      788.22      9.18 o 
   9  13   4      790.26      722.13      9.42 o 
  10  13   4       30.99       32.01      4.58 o 
  11  13   4      458.99      432.98      8.80 o 
  12  13   4      583.40      582.33     10.83 o 
  13  13   4        8.00        7.58      5.78 o 
  14  13   4      176.69      190.17      8.20 o 
  15  13   4       20.06       10.73      6.66 o 
  16  13   4       24.48       25.93      9.05 o 
   0  14   4      352.09      341.70      7.09 o 
   1  14   4       13.29        5.41      3.25 o 
   2  14   4     2370.94     2317.11     14.36 o 
   3  14   4      859.64      819.24      7.01 o 
   4  14   4     1122.34     1131.84      9.55 o 
   5  14   4      778.21      715.88      7.47 o 
   6  14   4      804.63      788.71      8.11 o 
   7  14   4      242.84      223.60      5.58 o 
   8  14   4      335.86      341.25      6.85 o 
   9  14   4      129.14      139.35      5.67 o 
  10  14   4     1280.18     1237.89     12.11 o 
  11  14   4      222.67      224.43      7.34 o 
  12  14   4     2155.44     2074.16     19.43 o 
  13  14   4       26.64       38.80      6.29 o 
  14  14   4     2128.66     2110.38     19.89 o 
  15  14   4       48.48       51.78      7.36 o 
   1  15   4      288.65      283.13      6.56 o 
   2  15   4     1384.58     1288.64     10.41 o 
   3  15   4      225.75      209.27      5.41 o 
   4  15   4     6111.92     6106.15     28.63 o 
   5  15   4       63.93       73.21      3.78 o 
   6  15   4      295.26      268.31      5.56 o 
   7  15   4      234.20      223.42      5.64 o 
   8  15   4      695.29      682.19      8.91 o 
   9  15   4      145.15      152.20      5.67 o 
  10  15   4        1.82        0.85      4.56 o 
  11  15   4      212.08      218.56      7.35 o 
  12  15   4      240.00      191.92      7.51 o 
  13  15   4        8.73       10.94      6.08 o 
  14  15   4       32.79       38.38      6.85 o 
  15  15   4       32.52       43.24      9.62 o 
   0  16   4     1176.49     1136.06     15.76 o 
   1  16   4        9.16        0.54      3.89 o 
   2  16   4        7.98        4.02      3.75 o 
   3  16   4      215.72      206.03      5.52 o 
   4  16   4       80.48       84.65      4.76 o 
   5  16   4      453.79      422.08      7.69 o 
   6  16   4       57.82       45.23      5.13 o 
   7  16   4        1.81       -0.39      3.76 o 
   8  16   4       15.32       19.01      4.28 o 
   9  16   4       62.71       63.76      5.04 o 
  10  16   4      157.10      182.89      6.80 o 
  11  16   4       24.15       37.11      5.54 o 
  12  16   4      721.50      757.90     12.06 o 
  13  16   4        4.01        4.77      6.62 o 
  14  16   4     1316.77     1227.94     16.49 o 
   1  17   4       15.33        4.70      4.13 o 
   2  17   4     2076.05     2017.86     13.96 o 
   3  17   4       55.58       75.09      4.77 o 
   4  17   4     3473.05     3408.94     20.53 o 
   5  17   4      125.12      126.39      5.61 o 
   6  17   4     3361.22     3364.36     26.42 o 
   7  17   4      178.28      146.14      6.42 o 
   8  17   4       81.48       71.47      6.69 o 
   9  17   4      264.74      230.12      8.11 o 
  10  17   4      306.68      281.08      7.74 o 
  11  17   4       12.91       16.95      5.63 o 
  12  17   4      730.47      773.37     12.72 o 
  13  17   4       20.51       33.04      6.67 o 
   0  18   4     1404.59     1329.51     17.68 o 
   1  18   4      138.38      112.23      5.44 o 
   2  18   4        0.65        2.74      4.32 o 
   3  18   4      302.69      305.14      6.64 o 
   4  18   4      128.38      152.04      5.64 o 
   5  18   4      154.38      137.17      5.76 o 
   6  18   4      119.67      144.12      5.90 o 
   7  18   4        0.15        0.35      5.30 o 
   8  18   4        0.62        0.97      5.63 o 
   9  18   4      321.64      292.11     10.10 o 
  10  18   4      572.11      587.09     12.72 o 
  11  18   4        8.41       10.40      8.22 o 
  12  18   4      318.70      334.71     11.32 o 
  13  18   4        3.98        0.31      6.28 o 
   1  19   4      172.65      166.34      5.78 o 
   2  19   4        2.88        0.88      4.31 o 
   3  19   4      215.55      184.42      5.76 o 
   4  19   4      770.16      780.80     10.45 o 
   5  19   4        0.59        3.57      4.74 o 
   6  19   4        9.78       -2.02      5.13 o 
   7  19   4       79.67       78.87      6.16 o 
   8  19   4        7.89        9.74      5.90 o 
   9  19   4        9.96        8.93      7.19 o 
  10  19   4      354.08      343.54     10.68 o 
  11  19   4        0.57        7.05      7.40 o 
  12  19   4      427.72      402.64     13.51 o 
   0  20   4      340.38      360.20     10.48 o 
   1  20   4      219.30      205.56      6.45 o 
   2  20   4      411.40      395.66      8.39 o 
   3  20   4       39.39       34.15      4.89 o 
   4  20   4        1.68        0.74      4.34 o 
   5  20   4       22.97       14.74      5.04 o 
   6  20   4      331.25      342.27      8.73 o 
   7  20   4      250.92      237.58      7.95 o 
   8  20   4      190.82      177.81      8.39 o 
   9  20   4       17.86       20.57      7.14 o 
  10  20   4        8.35       -1.22      7.13 o 
  11  20   4        0.77       -7.08      7.08 o 
   1  21   4        6.82        7.84      7.50 o 
   2  21   4      288.49      277.21     11.54 o 
   3  21   4        0.10       -1.09      6.77 o 
   4  21   4       86.46       96.02      7.24 o 
   5  21   4        0.13        1.75      5.81 o 
   6  21   4       91.21       92.98      7.25 o 
   7  21   4       14.84       15.06      6.75 o 
   8  21   4      432.42      405.19     12.88 o 
   9  21   4       35.81       26.84      7.21 o 
  10  21   4      174.17      161.14      8.93 o 
   0  22   4     3524.62     3559.99     51.02 o 
   1  22   4      152.03      175.45     10.27 o 
   2  22   4      856.94      895.28     16.85 o 
   3  22   4        4.73       -1.99      8.37 o 
   4  22   4        2.07       -7.43      7.75 o 
   5  22   4        0.00       -9.18      9.18 o 
   6  22   4      349.38      368.19     14.84 o 
   7  22   4        1.64       10.67     10.60 o 
   8  22   4     1082.88     1134.10     31.61 o 
   9  22   4       16.02       17.36      9.45 o 
   1  23   4        2.03       11.49      9.03 o 
   2  23   4       53.13       49.53      8.77 o 
   3  23   4       19.40       -6.42     10.21 o 
   4  23   4      170.58      201.63     11.89 o 
   5  23   4       60.26       66.23     10.66 o 
   6  23   4      414.74      455.61     18.21 o 
   7  23   4      150.91      198.32     13.04 o 
   8  23   4      360.82      382.27     28.91 o 
   0  24   4     2332.41     2552.42     41.23 o 
   1  24   4       25.06       29.96     10.19 o 
   2  24   4      823.84      824.32     18.70 o 
   3  24   4       75.16       67.59     10.49 o 
   4  24   4       17.26       11.10     10.69 o 
   5  24   4      176.09      177.75     13.36 o 
   6  24   4      467.80      470.20     16.54 o 
   1  25   4       65.63       72.20     11.12 o 
   2  25   4      172.27      205.16     12.56 o 
   3  25   4        5.21       -5.39     10.23 o 
   1   0   5     1375.69     1654.99     13.06 o 
   2   0   5      375.19      316.78      5.98 o 
   3   0   5    10101.69    10208.60     56.34 o 
   4   0   5      613.64      659.97      8.92 o 
   5   0   5     2439.46     2476.92     19.50 o 
   6   0   5        4.94        4.10      4.56 o 
   7   0   5     2046.46     2087.13     18.67 o 
   8   0   5     1676.67     1746.59     17.29 o 
   9   0   5     5406.02     5038.17     34.12 o 
  10   0   5        4.11        6.02      5.09 o 
  11   0   5     1554.31     1532.70     15.14 o 
  12   0   5       21.30       15.79      5.79 o 
  13   0   5     3357.15     3348.15     27.39 o 
  14   0   5       85.85       84.39      7.63 o 
  15   0   5     1299.07     1176.78     17.29 o 
  16   0   5      675.16      686.99     22.39 o 
  17   0   5        1.67       -4.42     13.79 o 
   0   1   5     2916.32     2906.60     19.34 o 
   1   1   5       39.12       21.98      2.33 o 
   2   1   5     1194.30     1160.39      7.16 o 
   3   1   5       72.45       66.44      2.94 o 
   4   1   5      440.00      535.70      5.73 o 
   5   1   5     5460.03     5239.85     23.94 o 
   6   1   5     1166.68     1231.98      9.64 o 
   7   1   5     2325.53     2354.12     14.15 o 
   8   1   5      893.59      911.85      8.81 o 
   9   1   5      357.20      356.00      6.25 o 
  10   1   5       19.86       29.30      3.78 o 
  11   1   5      955.43      948.92      8.92 o 
  12   1   5      732.77      732.22      8.43 o 
  13   1   5      511.25      551.64      8.51 o 
  14   1   5       14.83        8.40      4.79 o 
  15   1   5       30.73       31.19      5.68 o 
  16   1   5        1.59        4.07      7.71 o 
  17   1   5       70.65       64.32      7.69 o 
   1   2   5      516.65      532.47      5.23 o 
   2   2   5     4810.72     5121.48     20.54 o 
   3   2   5      135.48      133.50      3.26 o 
   4   2   5      132.52      114.36      3.40 o 
   5   2   5      254.20      266.84      4.81 o 
   6   2   5      428.34      483.87      6.64 o 
   7   2   5      254.33      270.16      5.53 o 
   8   2   5      213.03      251.61      5.46 o 
   9   2   5       10.31       14.38      3.89 o 
  10   2   5     1048.38     1039.43      9.26 o 
  11   2   5      445.67      442.61      6.89 o 
  12   2   5        1.98        6.14      3.90 o 
  13   2   5     1333.99     1320.81     12.10 o 
  14   2   5        1.03        4.38      5.14 o 
  15   2   5      513.86      524.30     10.71 o 
  16   2   5      403.48      445.91     11.12 o 
  17   2   5       37.13       31.93      8.67 o 
   0   3   5     2105.78     2262.19     18.15 o 
   1   3   5     1183.10     1315.55      8.88 o 
   2   3   5     4122.72     4144.81     18.24 o 
   3   3   5    12674.66    12836.36     48.46 o 
   4   3   5      196.13      214.25      4.12 o 
   5   3   5     1346.73     1400.26      9.78 o 
   6   3   5       50.51       42.52      3.67 o 
   7   3   5      418.67      444.49      7.73 o 
   8   3   5      482.15      503.11      7.19 o 
   9   3   5      202.63      203.68      5.37 o 
  10   3   5      125.04      119.73      4.62 o 
  11   3   5        1.94        1.01      3.78 o 
  12   3   5       62.64       51.75      4.85 o 
  13   3   5      431.35      411.06      8.66 o 
  14   3   5        0.73        0.33      5.58 o 
  15   3   5       32.04       33.55      6.28 o 
  16   3   5      126.57      119.59      7.89 o 
  17   3   5       20.63       16.72      7.13 o 
   1   4   5     3004.01     2885.90     13.67 o 
   2   4   5      650.25      697.90      5.44 o 
   3   4   5      298.25      292.92      4.31 o 
   4   4   5      282.38      309.34      4.68 o 
   5   4   5      239.58      283.62      4.93 o 
   6   4   5      174.79      243.14      5.25 o 
   7   4   5     1993.91     1926.66     12.82 o 
   8   4   5      743.08      707.29      8.70 o 
   9   4   5      329.37      358.40      6.68 o 
  10   4   5     3201.67     3143.97     18.93 o 
  11   4   5       45.49       42.86      4.84 o 
  12   4   5      268.27      275.46      6.99 o 
  13   4   5       38.21       59.73      5.48 o 
  14   4   5        7.66       -1.25      5.13 o 
  15   4   5       81.13       71.81      6.66 o 
  16   4   5      165.98      195.46      8.52 o 
  17   4   5       25.43       33.11      8.14 o 
   0   5   5     6307.77     6647.61     35.63 o 
   1   5   5       30.74       30.80      2.17 o 
   2   5   5     1413.23     1492.75      7.65 o 
   3   5   5     2018.75     2005.66     10.03 o 
   4   5   5      133.54      188.02      3.93 o 
   5   5   5      165.71      205.46      4.43 o 
   6   5   5      942.53     1019.45      8.93 o 
   7   5   5     1919.28     1905.06     14.08 o 
   8   5   5     1110.09     1075.23     11.34 o 
   9   5   5      369.17      394.82      7.27 o 
  10   5   5       31.42       42.65      4.36 o 
  11   5   5     2886.13     2706.39     18.17 o 
  12   5   5       80.79      107.27      5.62 o 
  13   5   5       19.28       14.74      5.22 o 
  14   5   5       87.32       81.48      9.07 o 
  15   5   5      586.44      639.62     12.25 o 
  16   5   5       46.60       63.42      8.17 o 
  17   5   5     1575.79     1576.16     20.57 o 
   1   6   5     2807.67     2872.92     12.50 o 
   2   6   5      212.05      202.70      3.25 o 
   3   6   5       25.79       45.30      2.55 o 
   4   6   5      964.52      925.10      8.29 o 
   5   6   5      800.34      793.88      8.62 o 
   6   6   5     4322.18     4256.28     24.54 o 
   7   6   5     1000.81     1072.81     11.29 o 
   8   6   5      282.80      267.39      6.20 o 
   9   6   5        7.39       13.92      4.15 o 
  10   6   5     1126.11     1051.41     10.26 o 
  11   6   5      126.25      137.46      5.50 o 
  12   6   5      641.99      645.38      9.25 o 
  13   6   5        3.47        1.45      5.14 o 
  14   6   5      133.94      163.73      8.42 o 
  15   6   5       76.15       71.99      7.80 o 
  16   6   5       96.49       90.30      8.54 o 
  17   6   5       15.52       42.44      8.31 o 
   0   7   5      178.80      199.83      5.52 o 
   1   7   5        5.14       16.12      2.61 o 
   2   7   5      168.48      164.21      3.70 o 
   3   7   5        0.62        7.85      2.77 o 
   4   7   5      842.67      859.89      8.74 o 
   5   7   5     1750.77     1770.28     12.87 o 
   6   7   5      399.48      433.85      7.86 o 
   7   7   5     1765.07     1747.48     14.11 o 
   8   7   5      559.90      502.66      7.95 o 
   9   7   5     2977.32     2839.80     17.98 o 
  10   7   5      180.66      208.85      5.74 o 
  11   7   5      448.83      488.97      8.58 o 
  12   7   5      136.98      130.90      6.57 o 
  13   7   5        0.17        5.76      5.86 o 
  14   7   5      329.44      360.44     11.04 o 
  15   7   5     1318.66     1375.32     18.77 o 
  16   7   5       70.63       70.04      8.35 o 
  17   7   5     1369.93     1406.45     20.04 o 
   1   8   5    11860.06    11805.85     48.62 o 
   2   8   5        0.93       -2.96      2.96 o 
   3   8   5     4394.54     4373.60     24.48 o 
   4   8   5      203.89      238.61      5.79 o 
   5   8   5       39.52       38.95      4.33 o 
   6   8   5      101.34      103.21      5.08 o 
   7   8   5     1487.41     1415.61     12.11 o 
   8   8   5      167.60      188.14      5.57 o 
   9   8   5     5939.15     5721.57     30.54 o 
  10   8   5        1.61        8.68      4.48 o 
  11   8   5     1453.09     1457.17     13.71 o 
  12   8   5       45.29       43.60      5.89 o 
  13   8   5      592.33      575.50     11.64 o 
  14   8   5       21.44       16.05      6.47 o 
  15   8   5        9.88       24.17      7.35 o 
  16   8   5      377.84      383.41     12.06 o 
   0   9   5      599.85      545.12      8.85 o 
   1   9   5      103.02       96.64      3.69 o 
   2   9   5      118.59      111.63      3.97 o 
   3   9   5       24.34       31.50      3.67 o 
   4   9   5       58.53       58.12      4.10 o 
   5   9   5     1517.60     1452.12     12.38 o 
   6   9   5     5990.09     5705.40     30.71 o 
   7   9   5     1692.19     1680.04     13.86 o 
   8   9   5     1185.48     1171.89     11.24 o 
   9   9   5     1021.85     1005.68     10.83 o 
  10   9   5      300.09      264.78      6.82 o 
  11   9   5      205.75      193.86      6.69 o 
  12   9   5      596.35      585.64     10.93 o 
  13   9   5      350.84      331.61      9.60 o 
  14   9   5      316.19      297.98      9.75 o 
  15   9   5      479.43      476.99     11.95 o 
  16   9   5       18.49       31.45      8.69 o 
   1  10   5     6153.66     6105.49     29.50 o 
   2  10   5      338.06      300.42      6.04 o 
   3  10   5      120.63      134.59      5.13 o 
   4  10   5      720.32      710.73      9.53 o 
   5  10   5      967.72      867.90     10.09 o 
   6  10   5     1204.53     1071.87     11.31 o 
   7  10   5     1562.75     1525.29     13.12 o 
   8  10   5        4.74        6.51      4.09 o 
   9  10   5       78.40       94.79      5.13 o 
  10  10   5        0.58       -3.81      4.42 o 
  11  10   5      165.22      172.95      6.90 o 
  12  10   5      434.34      411.19      9.44 o 
  13  10   5       53.73       45.51      6.52 o 
  14  10   5       83.18       92.69      7.52 o 
  15  10   5       11.51       16.91      6.90 o 
  16  10   5      503.10      500.12     13.17 o 
   0  11   5       65.88       98.03      5.52 o 
   1  11   5        1.39        8.64      3.33 o 
   2  11   5      584.68      520.44      7.32 o 
   3  11   5       75.55       81.34      4.31 o 
   4  11   5       42.67       49.30      4.33 o 
   5  11   5      183.83      178.78      5.56 o 
   6  11   5      537.85      524.85      8.13 o 
   7  11   5      138.32      134.23      5.16 o 
   8  11   5       89.20       79.00      4.83 o 
   9  11   5      648.14      650.14      9.38 o 
  10  11   5      302.89      256.67      6.90 o 
  11  11   5     1604.95     1502.13     14.95 o 
  12  11   5      107.34      130.97      7.11 o 
  13  11   5        0.32       -5.86      5.86 o 
  14  11   5      142.73      121.86      8.00 o 
  15  11   5      329.96      350.43     10.56 o 
  16  11   5        3.23       -2.18     11.05 o 
   1  12   5      173.70      192.24      4.55 o 
   2  12   5      114.55      143.12      4.68 o 
   3  12   5       58.66       70.49      4.05 o 
   4  12   5      129.85      120.05      4.56 o 
   5  12   5     1530.52     1442.81     11.77 o 
   6  12   5     1031.50     1031.37      9.79 o 
   7  12   5        1.11        5.37      3.97 o 
   8  12   5      543.49      578.51     11.63 o 
   9  12   5       19.99       22.32      4.56 o 
  10  12   5      586.60      571.04      9.70 o 
  11  12   5      157.69      158.88      6.77 o 
  12  12   5      537.32      500.81     12.73 o 
  13  12   5       99.61       83.69      7.14 o 
  14  12   5       30.51       34.69      7.15 o 
  15  12   5       75.63       78.64      8.31 o 
   0  13   5     1015.73     1004.60     11.53 o 
   1  13   5      584.28      565.33      6.68 o 
   2  13   5     2575.13     2358.72     14.00 o 
   3  13   5     4333.34     4040.20     20.20 o 
   4  13   5       47.70       67.94      4.08 o 
   5  13   5      360.92      363.88      6.71 o 
   6  13   5      114.52       74.33      4.37 o 
   7  13   5       10.75        9.64      3.97 o 
   8  13   5       79.38       78.43      5.02 o 
   9  13   5      221.20      213.81      6.57 o 
  10  13   5      603.99      599.73     10.27 o 
  11  13   5        6.53        2.09      5.84 o 
  12  13   5       14.62        3.21      6.22 o 
  13  13   5       53.39       39.33      6.74 o 
  14  13   5       50.50       40.59      7.36 o 
  15  13   5       13.95        6.03      9.63 o 
   1  14   5       34.49       29.38      3.16 o 
   2  14   5      193.90      179.19      4.68 o 
   3  14   5       17.28       20.11      3.44 o 
   4  14   5       22.81       38.62      3.86 o 
   5  14   5        2.22       -0.31      3.44 o 
   6  14   5       52.75       53.62      4.24 o 
   7  14   5      110.29       92.41      4.73 o 
   8  14   5      453.84      437.04      7.99 o 
   9  14   5        1.49        5.28      4.67 o 
  10  14   5     1651.57     1740.92     15.91 o 
  11  14   5     1049.00     1074.26     16.23 o 
  12  14   5      345.67      355.56      9.29 o 
  13  14   5      332.21      327.27      9.88 o 
  14  14   5       41.47       59.93      7.76 o 
   0  15   5     3415.40     3245.42     30.26 o 
   1  15   5      402.61      400.62      7.47 o 
   2  15   5        3.95       -3.76      3.76 o 
   3  15   5     5123.73     5067.08     24.94 o 
   4  15   5       40.28       37.91      3.84 o 
   5  15   5     2574.41     2525.37     15.73 o 
   6  15   5      178.88      193.99      5.52 o 
   7  15   5      690.30      698.35     10.97 o 
   8  15   5       10.39       13.76      4.46 o 
   9  15   5      559.92      519.08      8.95 o 
  10  15   5       23.11       29.74      5.43 o 
  11  15   5      275.30      273.67      8.50 o 
  12  15   5      117.52      149.31      7.77 o 
  13  15   5      246.64      247.55      9.11 o 
  14  15   5       33.41       43.05      7.53 o 
   1  16   5        5.17       10.30      4.84 o 
   2  16   5       65.69       55.72      4.88 o 
   3  16   5      534.65      536.62      8.41 o 
   4  16   5       97.97      110.56      5.63 o 
   5  16   5     2049.19     1977.24     16.63 o 
   6  16   5     1141.95     1126.85     12.87 o 
   7  16   5       26.88       37.83      5.26 o 
   8  16   5       15.46       10.08      4.57 o 
   9  16   5      953.82      892.39     11.62 o 
  10  16   5      208.61      215.61      7.43 o 
  11  16   5     1572.85     1522.85     16.52 o 
  12  16   5      172.74      148.08      8.62 o 
  13  16   5     1396.61     1372.90     16.96 o 
   0  17   5      322.39      341.03     13.54 o 
   1  17   5      112.34      112.51      5.79 o 
   2  17   5      616.93      629.46      9.20 o 
   3  17   5      132.77      160.35      6.22 o 
   4  17   5       50.11       46.58      5.21 o 
   5  17   5      919.89      989.06     11.89 o 
   6  17   5      199.70      217.98      8.26 o 
   7  17   5      564.44      575.22     11.61 o 
   8  17   5      553.67      611.73     12.66 o 
   9  17   5        0.36        0.57      6.91 o 
  10  17   5       59.46       73.23      6.34 o 
  11  17   5       86.19       94.79      6.90 o 
  12  17   5      257.74      262.31      8.97 o 
   1  18   5       41.15       46.36      5.33 o 
   2  18   5      236.57      234.33      6.88 o 
   3  18   5      468.63      486.64      9.13 o 
   4  18   5      147.91      153.72      6.59 o 
   5  18   5      460.13      508.34     10.83 o 
   6  18   5       64.42       70.38      6.32 o 
   7  18   5        7.88        8.77      5.92 o 
   8  18   5       82.48       65.64      7.55 o 
   9  18   5      148.95      147.16      9.05 o 
  10  18   5       13.77       10.45      7.68 o 
  11  18   5      463.25      486.78     13.38 o 
  12  18   5        7.90       13.85      8.65 o 
   0  19   5      119.45      111.94      8.43 o 
   1  19   5        2.28        7.89      4.80 o 
   2  19   5        0.81       -3.92      4.90 o 
   3  19   5     1864.79     1841.65     16.87 o 
   4  19   5       28.76       26.71      5.74 o 
   5  19   5      382.62      410.62      9.68 o 
   6  19   5      226.60      224.73      8.27 o 
   7  19   5       37.07       31.80      7.36 o 
   8  19   5      388.53      366.34     11.22 o 
   9  19   5       16.54        8.37      7.28 o 
  10  19   5       48.05       62.77      8.32 o 
  11  19   5      140.69      135.16      9.41 o 
   1  20   5      583.54      608.78     13.54 o 
   2  20   5      346.51      346.10      8.98 o 
   3  20   5       63.73       66.90      6.22 o 
   4  20   5        0.44       -0.24      5.44 o 
   5  20   5       62.85       73.33      6.94 o 
   6  20   5      128.47      130.62      8.47 o 
   7  20   5      104.47      122.09      8.43 o 
   8  20   5       15.70       28.12      7.73 o 
   9  20   5      146.32      153.25      9.54 o 
  10  20   5      231.68      262.73     10.62 o 
   0  21   5      226.33      186.89      9.82 o 
   1  21   5       24.04       27.19      6.18 o 
   2  21   5      174.17      154.35      7.32 o 
   3  21   5       29.60       25.77      6.38 o 
   4  21   5       13.36       16.10      6.94 o 
   5  21   5       49.59       48.92      7.36 o 
   6  21   5       79.47       66.68      8.14 o 
   7  21   5      254.69      265.88     10.95 o 
   8  21   5       20.81       25.87      7.86 o 
   9  21   5      312.97      317.02     11.44 o 
   1  22   5     1151.40     1156.79     19.27 o 
   2  22   5        5.64        4.48      9.62 o 
   3  22   5       72.64       66.68      8.89 o 
   4  22   5      260.41      298.35     11.71 o 
   5  22   5       87.08       80.68      7.97 o 
   6  22   5      161.24      176.62      9.34 o 
   7  22   5      256.10      250.30     10.65 o 
   8  22   5       57.06       38.42     34.06 o 
   0  23   5       56.41       60.87     18.85 o 
   1  23   5        0.29       10.89      9.74 o 
   2  23   5      100.90      125.53     18.57 o 
   3  23   5       28.96       27.39     10.52 o 
   4  23   5       91.37      101.00     14.59 o 
   5  23   5      255.61      236.40     17.40 o 
   6  23   5       12.94       36.08     11.82 o 
   1  24   5      902.67      943.79     27.07 o 
   2  24   5        0.44       -0.79      9.67 o 
   3  24   5      224.50      217.70     13.57 o 
   0   0   6     1686.69     1651.53     18.45 o 
   1   0   6       52.95       40.71      4.22 o 
   2   0   6     4179.95     4530.70     26.89 o 
   3   0   6     4596.73     4725.09     30.05 o 
   4   0   6     3760.72     3869.75     26.04 o 
   5   0   6      848.76      870.66     10.95 o 
   6   0   6      211.81      223.53      7.61 o 
   7   0   6       43.90       35.06      5.88 o 
   8   0   6      484.14      556.96     10.93 o 
   9   0   6     1115.64     1107.99     13.92 o 
  10   0   6      557.10      535.52     11.51 o 
  11   0   6     2270.26     2280.43     21.59 o 
  12   0   6      406.65      441.86     10.60 o 
  13   0   6       17.58        1.89      6.42 o 
  14   0   6      897.62      803.52     17.19 o 
  15   0   6      683.39      746.34     21.37 o 
  16   0   6       52.91       48.28     11.72 o 
  17   0   6      872.00      850.61     26.44 o 
   1   1   6      557.80      542.62      5.69 o 
   2   1   6      365.26      379.58      5.20 o 
   3   1   6      464.36      434.17      5.79 o 
   4   1   6     2946.70     3085.75     15.41 o 
   5   1   6       96.79      103.81      3.99 o 
   6   1   6     5493.99     5440.10     26.22 o 
   7   1   6     1349.41     1436.64     10.91 o 
   8   1   6     1976.06     1996.42     13.14 o 
   9   1   6     2046.14     2039.53     13.84 o 
  10   1   6      110.03      102.39      4.88 o 
  11   1   6        0.52        6.85      4.09 o 
  12   1   6        6.91       10.51      4.46 o 
  13   1   6      178.39      188.12      7.09 o 
  14   1   6        6.56        7.34      5.76 o 
  15   1   6        7.25       13.68      8.14 o 
  16   1   6      337.82      356.05     11.27 o 
  17   1   6       55.96       60.39      9.96 o 
   0   2   6     1750.89     1742.58     14.13 o 
   1   2   6      846.38      830.18      6.84 o 
   2   2   6     5017.85     4899.29     19.88 o 
   3   2   6      670.16      684.14      6.77 o 
   4   2   6     2676.36     2694.29     13.48 o 
   5   2   6       44.23       43.41      3.46 o 
   6   2   6      543.02      561.29      8.09 o 
   7   2   6      107.49      134.25      4.91 o 
   8   2   6      883.95      852.34      8.97 o 
   9   2   6     1669.44     1705.96     12.57 o 
  10   2   6     1213.32     1209.88     10.71 o 
  11   2   6      599.08      585.97      9.10 o 
  12   2   6     1506.72     1525.03     13.98 o 
  13   2   6       40.57       47.42      5.53 o 
  14   2   6      339.96      339.97      9.44 o 
  15   2   6      348.11      385.28     10.44 o 
  16   2   6        0.32       14.17      6.93 o 
  17   2   6      592.23      575.70     25.83 o 
   1   3   6     1507.65     1451.31      9.03 o 
   2   3   6       43.68       70.50      3.16 o 
   3   3   6      208.43      265.98      4.46 o 
   4   3   6      948.19      984.47      7.75 o 
   5   3   6     1203.01     1469.13      9.77 o 
   6   3   6      326.54      313.59      6.03 o 
   7   3   6      584.66      557.48      7.41 o 
   8   3   6      209.41      203.45      5.41 o 
   9   3   6      782.99      857.90     10.70 o 
  10   3   6       18.27       26.97      4.71 o 
  11   3   6      959.12      962.09     11.24 o 
  12   3   6      596.41      601.61      9.77 o 
  13   3   6      660.56      646.02     11.27 o 
  14   3   6       40.80       31.75      7.09 o 
  15   3   6      155.72      183.00      8.34 o 
  16   3   6        4.38       -1.07      7.02 o 
   0   4   6      109.36      137.90      5.19 o 
   1   4   6      334.80      404.13      5.26 o 
   2   4   6      246.34      249.01      4.28 o 
   3   4   6      983.17      931.93      7.21 o 
   4   4   6      556.54      565.89      6.54 o 
   5   4   6      863.95      840.48      7.80 o 
   6   4   6       15.08       17.31      4.09 o 
   7   4   6      159.04      169.91      5.54 o 
   8   4   6       15.24       12.67      4.27 o 
   9   4   6     1079.58      987.64     10.96 o 
  10   4   6       63.06       48.55      5.37 o 
  11   4   6     1261.87     1267.95     12.93 o 
  12   4   6       21.72       34.32      5.17 o 
  13   4   6       72.49       78.25      7.43 o 
  14   4   6        0.03       -3.88      5.42 o 
  15   4   6       37.28       42.26      6.87 o 
  16   4   6      136.88      134.55      9.61 o 
   1   5   6     2577.36     2763.45     15.95 o 
   2   5   6       90.08       94.75      3.72 o 
   3   5   6      689.02      597.05      7.07 o 
   4   5   6      149.49      183.82      5.31 o 
   5   5   6      410.53      345.15      7.07 o 
   6   5   6     1312.89     1273.41     11.80 o 
   7   5   6      862.83      961.33     10.12 o 
   8   5   6       42.98       39.78      4.41 o 
   9   5   6      131.85      108.08      5.45 o 
  10   5   6      173.52      171.55      6.36 o 
  11   5   6       27.20       36.72      4.91 o 
  12   5   6        2.75        7.49      4.85 o 
  13   5   6      615.21      648.65     10.69 o 
  14   5   6        7.61        1.54      5.57 o 
  15   5   6      114.99      143.81      8.38 o 
  16   5   6      193.62      189.53     10.51 o 
   0   6   6     1774.73     1912.03     17.42 o 
   1   6   6       92.40      121.15      4.20 o 
   2   6   6     2275.16     2158.55     13.09 o 
   3   6   6       10.84       20.67      3.68 o 
   4   6   6     1370.15     1415.14     11.10 o 
   5   6   6     1114.66     1103.39     10.88 o 
   6   6   6      112.71      130.04      5.09 o 
   7   6   6        5.05        9.78      4.22 o 
   8   6   6       60.21       57.13      4.84 o 
   9   6   6     1470.10     1478.19     12.97 o 
  10   6   6      325.73      308.01      7.40 o 
  11   6   6      518.35      499.61      9.19 o 
  12   6   6      413.27      401.73      8.79 o 
  13   6   6       30.70       42.48      5.78 o 
  14   6   6      728.63      734.32     13.95 o 
  15   6   6      254.17      275.35     10.72 o 
  16   6   6      114.60      129.54      9.44 o 
   1   7   6     1088.51     1080.88      9.07 o 
   2   7   6      419.52      404.19      6.35 o 
   3   7   6      134.72      195.04      4.94 o 
   4   7   6     2396.77     2342.35     14.52 o 
   5   7   6     1356.72     1477.94     11.43 o 
   6   7   6       44.47       30.41      4.25 o 
   7   7   6      893.28      840.75      9.79 o 
   8   7   6      584.53      558.88      8.93 o 
   9   7   6       68.77       68.97      5.03 o 
  10   7   6       14.80       16.91      4.66 o 
  11   7   6      315.02      340.10      8.61 o 
  12   7   6       10.79       15.03      5.92 o 
  13   7   6      314.30      345.01     10.14 o 
  14   7   6      249.64      267.75      9.99 o 
  15   7   6      218.28      259.05     10.18 o 
  16   7   6      820.03      859.75     18.65 o 
   0   8   6     6211.59     6057.41     43.58 o 
   1   8   6      421.97      398.60      6.38 o 
   2   8   6     2318.40     2394.78     14.21 o 
   3   8   6     2671.66     2685.59     15.14 o 
   4   8   6       85.08       94.45      4.60 o 
   5   8   6     2708.87     2619.84     16.23 o 
   6   8   6     1194.52     1185.62     11.04 o 
   7   8   6       92.06       97.29      5.08 o 
   8   8   6      367.07      368.10      7.88 o 
   9   8   6      416.73      399.53      8.58 o 
  10   8   6      862.36      857.64     11.25 o 
  11   8   6      268.09      283.72      9.02 o 
  12   8   6      614.49      612.87     11.58 o 
  13   8   6      299.72      257.01      9.37 o 
  14   8   6      304.60      315.01     10.75 o 
  15   8   6      169.42      144.66      8.95 o 
  16   8   6       17.41       20.59     10.31 o 
   1   9   6      684.65      680.88      7.64 o 
   2   9   6     3087.21     3089.35     16.99 o 
   3   9   6      112.99      113.70      4.71 o 
   4   9   6     1664.05     1686.16     12.75 o 
   5   9   6      514.31      462.41      8.16 o 
   6   9   6     1195.69     1196.84     11.99 o 
   7   9   6      388.44      416.87      8.18 o 
   8   9   6      333.61      391.43      8.08 o 
   9   9   6       46.73       32.54      5.07 o 
  10   9   6       44.30       52.28      5.74 o 
  11   9   6      449.61      468.18      9.81 o 
  12   9   6      278.32      282.11      8.95 o 
  13   9   6      839.95      810.14     14.70 o 
  14   9   6      971.86     1023.58     16.65 o 
  15   9   6       54.98       64.15      8.15 o 
   0  10   6      438.28      506.04      9.03 o 
   1  10   6      226.22      245.07      5.49 o 
   2  10   6      162.46      147.18      4.89 o 
   3  10   6     2475.62     2343.84     15.97 o 
   4  10   6       89.60       65.37      4.60 o 
   5  10   6      533.65      517.39      8.38 o 
   6  10   6       25.15       23.18      4.54 o 
   7  10   6      106.07      127.82      5.77 o 
   8  10   6       11.84       15.77      4.78 o 
   9  10   6      507.80      510.84      9.13 o 
  10  10   6      157.01      174.38      7.06 o 
  11  10   6       47.40       46.09      5.83 o 
  12  10   6      738.56      732.00     12.83 o 
  13  10   6       31.45       27.87      6.86 o 
  14  10   6       85.09       69.75      8.15 o 
  15  10   6      249.10      243.78     10.60 o 
   1  11   6     3256.95     3190.51     17.45 o 
   2  11   6      141.26      142.15      4.96 o 
   3  11   6      418.44      428.02      7.43 o 
   4  11   6      393.23      402.27      7.65 o 
   5  11   6      483.68      425.86      7.84 o 
   6  11   6      357.73      366.34      7.73 o 
   7  11   6     1991.43     1939.86     16.21 o 
   8  11   6      101.35      100.70      5.50 o 
   9  11   6      153.60      129.52      6.18 o 
  10  11   6      119.51      128.18      6.63 o 
  11  11   6        0.23        7.81      5.53 o 
  12  11   6      199.05      218.95      8.44 o 
  13  11   6      179.01      192.17      8.94 o 
  14  11   6       22.72       12.05      7.25 o 
  15  11   6       40.54       34.90      9.51 o 
   0  12   6        4.67        3.23      5.74 o 
   1  12   6      430.28      442.77      6.49 o 
   2  12   6      391.27      400.73      6.89 o 
   3  12   6       35.56       28.84      4.18 o 
   4  12   6       21.28       19.52      4.72 o 
   5  12   6     1000.03      983.31     10.47 o 
   6  12   6        6.61       13.46      4.62 o 
   7  12   6        0.11        0.93      4.46 o 
   8  12   6      272.74      240.94      6.98 o 
   9  12   6      625.20      664.86     10.66 o 
  10  12   6        0.52       -5.24      5.24 o 
  11  12   6      409.79      443.46     10.21 o 
  12  12   6       49.02       54.20      6.71 o 
  13  12   6       81.81       96.47      7.76 o 
  14  12   6      122.25      128.29      8.54 o 
   1  13   6     1582.49     1529.08     10.95 o 
   2  13   6        0.29       -0.57      3.77 o 
   3  13   6       54.58       49.96      4.42 o 
   4  13   6        2.00       -3.94      3.94 o 
   5  13   6     1829.20     1772.34     14.46 o 
   6  13   6        4.96        0.56      4.40 o 
   7  13   6      164.83      141.63      5.96 o 
   8  13   6       65.87       65.93      5.30 o 
   9  13   6       23.30       19.30      5.63 o 
  10  13   6       32.00       32.53      5.67 o 
  11  13   6      276.33      265.65      8.74 o 
  12  13   6      223.95      259.04     10.50 o 
  13  13   6      428.43      416.90     11.04 o 
  14  13   6      165.27      158.25      9.19 o 
   0  14   6     1094.95     1067.56     14.39 o 
   1  14   6       11.93       11.89      3.61 o 
   2  14   6      540.09      546.91      7.84 o 
   3  14   6      502.90      562.55     10.55 o 
   4  14   6       86.93       92.71      5.01 o 
   5  14   6       30.95       34.10      5.11 o 
   6  14   6       13.60        8.00      4.41 o 
   7  14   6       53.26       57.17      5.13 o 
   8  14   6      184.05      199.51      7.62 o 
   9  14   6      894.06      828.65     11.98 o 
  10  14   6     1442.67     1459.87     15.66 o 
  11  14   6      293.00      304.63      9.03 o 
  12  14   6      812.57      864.59     17.13 o 
  13  14   6        3.64        6.59      6.91 o 
   1  15   6     1578.14     1533.31     12.26 o 
   2  15   6      741.01      717.57     10.27 o 
   3  15   6       31.84       33.02      4.57 o 
   4  15   6      818.74      791.48      9.38 o 
   5  15   6       21.69       29.20      5.01 o 
   6  15   6      188.88      203.71      6.14 o 
   7  15   6      707.00      703.98     10.10 o 
   8  15   6      589.57      588.57     11.29 o 
   9  15   6      216.34      227.43      8.13 o 
  10  15   6        0.36        6.10      5.69 o 
  11  15   6        0.28       -3.05      6.17 o 
  12  15   6       58.71       56.32      7.29 o 
  13  15   6      185.08      189.46     10.34 o 
   0  16   6     2362.54     2310.00     35.92 o 
   1  16   6     1002.46     1065.88     13.19 o 
   2  16   6      584.75      602.20     10.04 o 
   3  16   6      201.77      183.69      7.22 o 
   4  16   6      650.52      621.75     11.61 o 
   5  16   6      205.61      183.86      7.90 o 
   6  16   6       35.93       25.22      4.86 o 
   7  16   6       47.34       51.41      5.37 o 
   8  16   6      456.54      437.70      9.41 o 
   9  16   6      965.25      957.90     12.95 o 
  10  16   6      579.33      594.74     11.33 o 
  11  16   6      239.59      232.83      9.09 o 
  12  16   6     1010.75     1018.55     15.03 o 
   1  17   6      523.26      551.18     11.06 o 
   2  17   6       48.45       45.63      6.29 o 
   3  17   6       25.96       18.16      5.51 o 
   4  17   6      453.32      443.32     11.21 o 
   5  17   6      591.85      582.91     11.72 o 
   6  17   6     1292.23     1230.17     16.95 o 
   7  17   6      155.35      183.55     11.19 o 
   8  17   6      938.70      970.40     16.44 o 
   9  17   6      245.49      247.27     10.55 o 
  10  17   6       71.08       83.19      8.64 o 
  11  17   6        1.39        9.06      6.37 o 
   0  18   6       50.17       40.65      8.60 o 
   1  18   6      129.99      116.62      6.71 o 
   2  18   6      339.96      302.52      9.07 o 
   3  18   6      279.30      284.70      8.36 o 
   4  18   6     1147.75     1100.16     15.37 o 
   5  18   6      179.87      168.39      8.78 o 
   6  18   6      196.58      203.31      8.97 o 
   7  18   6        0.07       -6.95      6.95 o 
   8  18   6      146.86      155.32      9.35 o 
   9  18   6      235.64      233.46     11.07 o 
  10  18   6       99.87      105.82      9.84 o 
   1  19   6      252.06      250.15      8.10 o 
   2  19   6       28.82       23.04      6.63 o 
   3  19   6        6.15        0.73      7.04 o 
   4  19   6       19.78       11.33      7.03 o 
   5  19   6      138.67      143.25      8.58 o 
   6  19   6      185.32      192.58      9.08 o 
   7  19   6      685.33      672.92     14.03 o 
   8  19   6       75.41       69.96      8.88 o 
   9  19   6      103.90      128.02     10.87 o 
   0  20   6        0.12       -4.32      8.56 o 
   1  20   6      234.75      242.13      9.24 o 
   2  20   6       52.76       63.71      7.43 o 
   3  20   6      386.46      373.91     12.10 o 
   4  20   6      111.74       98.74      8.62 o 
   5  20   6        8.61       18.35      7.62 o 
   6  20   6        0.22       13.35      7.72 o 
   7  20   6       13.44       15.88      7.73 o 
   8  20   6        8.82       13.09      8.30 o 
   1  21   6      115.09      104.48      9.81 o 
   2  21   6       17.08       19.63      7.52 o 
   3  21   6       53.93       52.71      8.40 o 
   4  21   6      225.62      210.80     11.38 o 
   5  21   6      185.49      181.71     10.26 o 
   6  21   6      237.79      208.03     10.84 o 
   7  21   6      113.05      120.57     10.14 o 
   0  22   6      425.56      437.90     20.00 o 
   1  22   6        6.96        5.28     11.16 o 
   2  22   6      752.04      829.17     16.25 o 
   3  22   6        6.31        1.26      7.85 o 
   4  22   6      115.77      142.21     10.77 o 
   5  22   6      348.10      326.83     13.37 o 
   1  23   6      636.42      636.19     23.03 o 
   2  23   6      103.44      117.59     12.78 o 
   3  23   6       20.88       16.66     15.89 o 
   1   0   7     3714.62     3642.85     22.19 o 
   2   0   7        0.94        8.94      4.60 o 
   3   0   7     5263.18     5047.31     29.74 o 
   4   0   7      187.40      240.62      6.69 o 
   5   0   7      839.90      811.42     11.03 o 
   6   0   7      171.17      249.84      7.39 o 
   7   0   7     1921.46     2109.32     19.63 o 
   8   0   7      136.84      112.71      7.30 o 
   9   0   7     4330.71     4154.84     33.28 o 
  10   0   7     2924.93     2962.65     26.71 o 
  11   0   7      321.79      348.62     11.14 o 
  12   0   7      185.39      170.26     10.30 o 
  13   0   7      175.39      176.40     15.93 o 
  14   0   7       90.39       70.42     11.89 o 
  15   0   7       27.01       44.04     14.41 o 
   0   1   7     1055.90     1008.95     11.29 o 
   1   1   7        6.13       12.19      3.26 o 
   2   1   7       74.89       86.04      3.68 o 
   3   1   7        0.81        7.89      3.23 o 
   4   1   7      353.41      393.79      5.69 o 
   5   1   7     1588.67     1498.47      9.96 o 
   6   1   7      680.32      707.64      7.83 o 
   7   1   7     2965.70     2858.82     16.77 o 
   8   1   7      258.67      284.55      6.34 o 
   9   1   7      803.66      811.97      9.58 o 
  10   1   7       46.75       52.68      5.27 o 
  11   1   7      340.07      326.10      8.74 o 
  12   1   7      391.63      371.61      9.03 o 
  13   1   7        4.66        1.19      5.65 o 
  14   1   7        3.47       -6.50      6.50 o 
  15   1   7       61.82       84.30      8.68 o 
   1   2   7     1132.29     1109.65      8.28 o 
   2   2   7     1881.06     2015.14     11.12 o 
   3   2   7      738.14      763.94      7.18 o 
   4   2   7       41.96       31.66      3.45 o 
   5   2   7       85.37      108.36      4.11 o 
   6   2   7       60.58      101.04      4.29 o 
   7   2   7     1305.49     1304.56     10.61 o 
   8   2   7     1236.47     1313.37     12.52 o 
   9   2   7     1064.59     1123.53     13.55 o 
  10   2   7      164.42      140.69      6.52 o 
  11   2   7      265.48      251.60      8.13 o 
  12   2   7        0.53        2.05      5.36 o 
  13   2   7       35.51       30.99      5.89 o 
  14   2   7      117.92      112.34      7.85 o 
  15   2   7       55.76       46.15      8.91 o 
   0   3   7      246.76      214.11      6.69 o 
   1   3   7      707.51      774.70      7.17 o 
   2   3   7      833.53      813.53      7.39 o 
   3   3   7       35.62       61.07      3.63 o 
   4   3   7       13.37        9.49      3.34 o 
   5   3   7      125.96      136.00      5.18 o 
   6   3   7      376.41      426.11      7.65 o 
   7   3   7      337.41      338.12      7.14 o 
   8   3   7     1629.48     1498.44     13.57 o 
   9   3   7      734.69      776.48     10.66 o 
  10   3   7      153.33      149.59      6.52 o 
  11   3   7      552.37      597.10     10.49 o 
  12   3   7      183.80      167.63      7.35 o 
  13   3   7       12.16        8.22      6.52 o 
  14   3   7      163.81      162.90      9.30 o 
  15   3   7      285.95      321.08     10.72 o 
   1   4   7      131.43      140.00      4.60 o 
   2   4   7      493.30      507.75      7.15 o 
   3   4   7      283.88      258.29      5.65 o 
   4   4   7     1700.32     1775.43     12.54 o 
   5   4   7      147.30      155.22      5.23 o 
   6   4   7      381.86      379.41      7.21 o 
   7   4   7      305.78      349.64      7.35 o 
   8   4   7        0.37        3.41      4.48 o 
   9   4   7      601.41      608.81      9.76 o 
  10   4   7      238.87      244.58      7.47 o 
  11   4   7       78.26       96.30      6.26 o 
  12   4   7        0.76        0.84      5.26 o 
  13   4   7        1.09        1.71      5.82 o 
  14   4   7       44.70       55.81      6.87 o 
  15   4   7      729.43      771.68     14.42 o 
   0   5   7      581.76      630.07     11.64 o 
   1   5   7      805.12      873.04      8.47 o 
   2   5   7      163.98      146.02      4.84 o 
   3   5   7     3172.08     2934.95     16.83 o 
   4   5   7      965.00      991.96      9.31 o 
   5   5   7     3415.41     3457.72     19.82 o 
   6   5   7     1751.12     1663.96     13.10 o 
   7   5   7      432.93      415.40      7.76 o 
   8   5   7        0.52       -2.44      4.42 o 
   9   5   7       45.65       46.06      5.18 o 
  10   5   7      317.90      331.11      8.41 o 
  11   5   7       39.49       36.80      5.85 o 
  12   5   7      493.64      484.55     10.15 o 
  13   5   7      129.08      125.27      7.22 o 
  14   5   7      142.97      150.17      7.89 o 
  15   5   7        5.79        0.51      7.85 o 
   1   6   7     1323.41     1319.99     10.30 o 
   2   6   7        1.58        2.54      3.85 o 
   3   6   7      758.23      790.38      8.65 o 
   4   6   7      468.14      466.80      7.09 o 
   5   6   7       28.75       40.52      4.27 o 
   6   6   7      529.51      513.13      8.19 o 
   7   6   7      190.82      165.18      5.72 o 
   8   6   7       17.52       10.33      4.59 o 
   9   6   7      164.24      153.82      6.86 o 
  10   6   7      295.76      304.08      8.44 o 
  11   6   7      378.60      397.56      9.42 o 
  12   6   7       15.29       17.77      5.82 o 
  13   6   7      896.55      922.63     15.36 o 
  14   6   7       64.92       46.80      7.91 o 
  15   6   7      700.11      751.99     15.02 o 
   0   7   7      103.22      128.68      7.08 o 
   1   7   7       78.64       65.88      4.24 o 
   2   7   7      445.39      465.81      7.03 o 
   3   7   7     3864.57     4019.36     21.03 o 
   4   7   7       32.72       35.08      4.00 o 
   5   7   7     2524.60     2439.40     15.51 o 
   6   7   7      220.97      242.96      6.05 o 
   7   7   7      950.64      992.79     10.72 o 
   8   7   7      121.44       98.38      5.65 o 
   9   7   7      565.40      545.69     10.19 o 
  10   7   7       36.41       43.50      6.02 o 
  11   7   7      182.28      180.85      8.02 o 
  12   7   7      266.62      292.64      9.90 o 
  13   7   7      173.50      169.96      8.88 o 
  14   7   7      296.73      318.97     11.03 o 
  15   7   7      390.76      425.38     14.01 o 
   1   8   7      482.92      475.79      7.21 o 
   2   8   7     2222.22     2286.75     14.43 o 
   3   8   7      124.95      129.95      4.66 o 
   4   8   7     2509.41     2381.73     14.93 o 
   5   8   7       93.58      104.03      4.60 o 
   6   8   7      855.70      905.31     10.36 o 
   7   8   7      783.08      695.54     10.54 o 
   8   8   7      132.67      146.26      6.75 o 
   9   8   7      152.08      146.71      7.26 o 
  10   8   7       10.80       13.06      5.97 o 
  11   8   7     1457.08     1461.33     17.44 o 
  12   8   7       46.51       58.94      7.31 o 
  13   8   7     1661.20     1692.67     21.73 o 
  14   8   7        3.74        8.60      7.43 o 
   0   9   7       94.65      117.83      6.26 o 
   1   9   7      749.55      816.83      9.37 o 
   2   9   7      162.50      137.37      5.20 o 
   3   9   7      704.81      652.01      8.89 o 
   4   9   7      467.93      486.40      8.24 o 
   5   9   7        6.49       15.31      4.50 o 
   6   9   7      220.28      192.68      6.56 o 
   7   9   7       71.62       68.90      5.82 o 
   8   9   7      105.21      117.26      7.17 o 
   9   9   7       51.20       44.24      6.06 o 
  10   9   7       25.25       31.41      5.80 o 
  11   9   7        0.40        6.81      6.28 o 
  12   9   7      244.31      247.20     12.69 o 
  13   9   7      601.52      620.73     13.66 o 
  14   9   7      302.77      328.80     11.64 o 
   1  10   7      190.94      199.77      5.90 o 
   2  10   7        7.69       15.27      4.14 o 
   3  10   7        4.70        8.45      4.22 o 
   4  10   7      639.23      708.23      9.46 o 
   5  10   7      104.97       89.64      5.38 o 
   6  10   7       90.29       94.25      5.74 o 
   7  10   7        0.85        2.09      5.15 o 
   8  10   7        2.65        0.52      5.48 o 
   9  10   7       41.04       45.09      6.15 o 
  10  10   7      242.20      276.01      8.78 o 
  11  10   7     1053.77     1113.89     14.77 o 
  12  10   7      142.63      156.76      8.65 o 
  13  10   7     1020.60     1048.89     16.60 o 
  14  10   7       10.33       11.60      8.06 o 
   0  11   7      286.56      227.76      8.20 o 
   1  11   7      921.16      897.26      9.15 o 
   2  11   7      197.66      229.03      6.11 o 
   3  11   7     4429.43     4486.38     25.28 o 
   4  11   7      155.21      173.03      5.99 o 
   5  11   7     1427.71     1431.59     13.17 o 
   6  11   7      495.86      491.68      9.54 o 
   7  11   7       40.83       29.57      5.85 o 
   8  11   7        0.80       -1.30      5.51 o 
   9  11   7       90.74       96.96      6.64 o 
  10  11   7      123.95      105.53      7.06 o 
  11  11   7      163.52      154.85      7.90 o 
  12  11   7      308.97      332.05     10.16 o 
  13  11   7       12.79       30.01      7.69 o 
   1  12   7      487.00      467.33      7.43 o 
   2  12   7       25.76       34.38      4.60 o 
   3  12   7        6.88        9.51      4.38 o 
   4  12   7       60.13       56.43      5.01 o 
   5  12   7       38.80       36.97      5.18 o 
   6  12   7      447.82      451.78      9.33 o 
   7  12   7      255.26      264.77      7.92 o 
   8  12   7      148.73      149.53      7.22 o 
   9  12   7        0.88       11.50      5.72 o 
  10  12   7      202.61      221.93      8.52 o 
  11  12   7      168.95      201.53      8.54 o 
  12  12   7       67.38       67.52      7.34 o 
  13  12   7       30.38       24.85      7.36 o 
   0  13   7        2.23       -2.07      5.51 o 
   1  13   7       24.24       26.01      4.13 o 
   2  13   7       71.06       48.70      4.88 o 
   3  13   7       38.79       31.03      4.73 o 
   4  13   7        0.57       -4.37      4.63 o 
   5  13   7       45.26       60.87      5.50 o 
   6  13   7       70.93       73.47      5.79 o 
   7  13   7      265.78      287.34      8.56 o 
   8  13   7      249.66      245.42      7.97 o 
   9  13   7      566.45      540.97     10.91 o 
  10  13   7       55.60       53.62      6.74 o 
  11  13   7       22.61       25.96      6.75 o 
  12  13   7      113.53      106.38      8.04 o 
   1  14   7     1900.00     1835.50     15.01 o 
   2  14   7      111.14      108.61      5.23 o 
   3  14   7        1.09       -4.63      4.63 o 
   4  14   7      311.97      283.80      7.42 o 
   5  14   7      202.56      228.79      7.30 o 
   6  14   7        4.51        5.54      5.40 o 
   7  14   7      491.56      474.63      9.88 o 
   8  14   7       12.72       24.89      5.79 o 
   9  14   7      474.79      469.79     10.40 o 
  10  14   7       96.27      108.22      7.51 o 
  11  14   7      708.01      674.96     13.24 o 
  12  14   7        4.43        1.59      6.93 o 
   0  15   7      752.83      681.61     14.37 o 
   1  15   7        6.34        7.88      4.49 o 
   2  15   7       30.33       43.95      4.77 o 
   3  15   7        2.13       -4.33      4.65 o 
   4  15   7        8.26       -0.31      4.67 o 
   5  15   7      161.28      158.13      6.66 o 
   6  15   7      402.80      372.79      8.82 o 
   7  15   7     1498.97     1569.83     15.97 o 
   8  15   7      627.34      624.25     11.41 o 
   9  15   7      669.74      645.19     12.01 o 
  10  15   7      138.72      167.59      7.96 o 
  11  15   7      121.55      124.78      8.12 o 
   1  16   7     1256.83     1260.08     16.85 o 
   2  16   7       13.62       21.29      5.98 o 
   3  16   7      400.53      397.45     10.66 o 
   4  16   7       16.76       12.00      6.44 o 
   5  16   7        7.27       12.74      7.71 o 
   6  16   7       38.49       30.76      5.62 o 
   7  16   7      534.88      545.23     10.71 o 
   8  16   7      116.40      114.75      9.87 o 
   9  16   7      463.00      462.29     10.61 o 
  10  16   7      573.25      549.52     11.62 o 
   0  17   7       16.71       26.35     15.06 o 
   1  17   7       26.66       20.34      7.76 o 
   2  17   7       47.62       41.98      7.92 o 
   3  17   7       50.90       51.92      7.36 o 
   4  17   7      166.64      155.66      9.89 o 
   5  17   7      451.18      449.13     12.28 o 
   6  17   7       17.47        2.90      7.63 o 
   7  17   7     1309.26     1364.46     19.57 o 
   8  17   7       72.08       73.40      8.97 o 
   9  17   7      153.78      156.35     10.21 o 
  10  17   7        2.74        0.60     13.08 o 
   1  18   7     1420.61     1461.03     19.99 o 
   2  18   7       78.37       73.41      9.35 o 
   3  18   7      320.24      335.27     11.32 o 
   4  18   7       36.32       26.29      7.60 o 
   5  18   7       11.07        6.26      7.43 o 
   6  18   7        1.23        3.74      7.68 o 
   7  18   7      871.98      892.92     16.93 o 
   8  18   7      125.29      133.47      9.77 o 
   9  18   7      202.41      191.65     11.87 o 
   0  19   7      614.18      656.38     29.83 o 
   1  19   7       20.91       21.79      8.07 o 
   2  19   7       79.65       70.21      8.44 o 
   3  19   7      111.44      111.34     10.14 o 
   4  19   7       96.85       99.47      9.50 o 
   5  19   7       51.36       68.69      8.53 o 
   6  19   7      110.72      110.72      9.30 o 
   7  19   7      271.74      285.44     11.58 o 
   1  20   7       25.64       21.51      8.01 o 
   2  20   7       87.34       76.26      8.81 o 
   3  20   7       20.10       29.42      9.75 o 
   4  20   7       51.96       48.06      9.65 o 
   5  20   7       14.22       34.54      8.55 o 
   6  20   7       22.49       -2.13      8.10 o 
   0  21   7       31.61       26.62     11.49 o 
   1  21   7      133.75      127.15     11.05 o 
   2  21   7       70.63       95.13     10.16 o 
   3  21   7      932.01     1008.31     19.60 o 
   4  21   7       75.10       69.51     10.65 o 
   0   0   8     7618.44     7092.71     61.74 o 
   1   0   8      143.96      134.48      6.01 o 
   2   0   8     3776.05     4009.95     25.71 o 
   3   0   8        1.26        0.64      4.48 o 
   4   0   8        0.13       -4.55      4.55 o 
   5   0   8      397.85      311.80      7.64 o 
   6   0   8     1693.42     1634.79     16.03 o 
   7   0   8        7.08       -5.86      5.86 o 
   8   0   8     3119.99     3090.56     32.07 o 
   9   0   8       29.45       11.80      8.09 o 
  10   0   8      328.47      311.32     16.33 o 
  11   0   8       32.46       26.07     11.31 o 
  12   0   8      275.93      262.95     14.97 o 
  13   0   8       20.58       26.10     12.95 o 
  14   0   8        9.23       -5.51     11.15 o 
   1   1   8     1742.94     1738.61     10.84 o 
   2   1   8      183.80      185.90      4.42 o 
   3   1   8      340.95      338.16      5.64 o 
   4   1   8        1.58        0.67      3.23 o 
   5   1   8      409.49      384.64      6.04 o 
   6   1   8     2401.22     2353.73     15.10 o 
   7   1   8        0.20       -4.63      4.65 o 
   8   1   8     1391.15     1460.13     14.69 o 
   9   1   8        0.35        1.12      5.36 o 
  10   1   8      434.71      468.93     10.93 o 
  11   1   8        4.18        1.72      6.60 o 
  12   1   8       11.67        8.13      6.93 o 
  13   1   8       21.96       16.71      7.65 o 
  14   1   8       52.07       41.02      8.33 o 
   0   2   8      651.24      789.49     13.38 o 
   1   2   8       62.92       55.33      4.20 o 
   2   2   8      706.94      659.17      8.11 o 
   3   2   8      181.46      155.76      5.02 o 
   4   2   8       30.39       43.40      4.41 o 
   5   2   8        0.03       -1.62      4.05 o 
   6   2   8      451.82      470.06      8.34 o 
   7   2   8      216.36      195.04      6.56 o 
   8   2   8      611.13      673.46     10.48 o 
   9   2   8        1.63        9.49      5.52 o 
  10   2   8      279.99      290.30      8.74 o 
  11   2   8       40.03       22.88      6.18 o 
  12   2   8        2.60       -1.18      6.14 o 
  13   2   8       24.89       14.78      6.76 o 
  14   2   8      116.34      126.86      8.92 o 
   1   3   8       96.73      107.72      4.59 o 
   2   3   8     1597.16     1630.65     12.20 o 
   3   3   8       16.18        7.93      3.98 o 
   4   3   8     1790.94     1767.52     13.38 o 
   5   3   8        3.21        9.93      4.28 o 
   6   3   8      265.35      254.97      6.75 o 
   7   3   8        3.70        2.31      4.75 o 
   8   3   8      621.58      644.61     10.39 o 
   9   3   8        2.07       11.54      5.64 o 
  10   3   8      254.05      250.48      8.60 o 
  11   3   8        7.23        6.29      6.60 o 
  12   3   8        5.24        1.42      6.17 o 
  13   3   8        0.69        1.21      6.39 o 
  14   3   8       70.12       75.91      7.64 o 
   0   4   8     1406.06     1292.44     15.77 o 
   1   4   8       17.24       11.80      3.86 o 
   2   4   8       33.79       42.19      4.22 o 
   3   4   8      136.63      139.23      5.23 o 
   4   4   8      369.89      378.36      6.88 o 
   5   4   8       28.08       41.11      4.58 o 
   6   4   8      308.37      314.45      7.32 o 
   7   4   8       88.91      112.60      5.99 o 
   8   4   8      248.51      275.42      7.56 o 
   9   4   8        2.17        4.74      5.28 o 
  10   4   8        1.27       -1.62      5.53 o 
  11   4   8       51.70       47.76      6.69 o 
  12   4   8       37.28       27.87      6.89 o 
  13   4   8      182.75      182.33      8.69 o 
  14   4   8      608.68      640.18     13.12 o 
   1   5   8      420.51      413.36      6.90 o 
   2   5   8      428.08      419.16      7.21 o 
   3   5   8      214.74      234.04      5.88 o 
   4   5   8     1406.40     1465.02     11.94 o 
   5   5   8      172.53      191.57      5.84 o 
   6   5   8      738.97      735.22     10.20 o 
   7   5   8       85.82      116.18      6.05 o 
   8   5   8       27.91       19.32      5.58 o 
   9   5   8        0.05        3.09      5.25 o 
  10   5   8      240.78      236.21      8.78 o 
  11   5   8       20.46       14.40      6.46 o 
  12   5   8       77.67       86.10      7.16 o 
  13   5   8       12.35        9.38      8.23 o 
  14   5   8        1.58        1.10      8.59 o 
   0   6   8      247.73      272.48      8.32 o 
   1   6   8       29.51       41.26      4.28 o 
   2   6   8       40.91       37.73      4.18 o 
   3   6   8     1143.10     1096.00     10.26 o 
   4   6   8     1530.85     1552.76     12.46 o 
   5   6   8      787.73      818.02      9.80 o 
   6   6   8      401.23      389.02      7.63 o 
   7   6   8      245.34      259.68      7.42 o 
   8   6   8        0.49        4.20      5.21 o 
   9   6   8       71.55       74.95      6.91 o 
  10   6   8      311.29      319.30     10.01 o 
  11   6   8       15.41       21.57      6.58 o 
  12   6   8      635.08      689.53     13.75 o 
  13   6   8        9.70       11.71      7.47 o 
   1   7   8      185.76      194.72      5.70 o 
   2   7   8     2360.41     2384.33     15.57 o 
   3   7   8       27.94       19.42      4.39 o 
   4   7   8     4459.12     4508.89     24.29 o 
   5   7   8      391.81      425.72      7.72 o 
   6   7   8      946.13      929.09     10.96 o 
   7   7   8        1.16       -4.58      5.19 o 
   8   7   8      399.92      420.40     10.46 o 
   9   7   8       55.82       28.78      6.48 o 
  10   7   8       48.88       75.48      7.52 o 
  11   7   8      172.39      190.22      9.42 o 
  12   7   8      184.21      185.41      9.40 o 
  13   7   8       65.17       52.44      8.23 o 
   0   8   8      660.35      583.30     11.43 o 
   1   8   8       53.74       58.33      4.69 o 
   2   8   8      987.52     1102.98     11.11 o 
   3   8   8      827.77      733.53      9.64 o 
   4   8   8        8.17       19.81      4.69 o 
   5   8   8      173.84      194.29      6.34 o 
   6   8   8       14.88       10.25      5.34 o 
   7   8   8      423.82      372.87     10.24 o 
   8   8   8       20.92       10.65      6.57 o 
   9   8   8        0.97        0.53      6.84 o 
  10   8   8      437.65      438.46     11.78 o 
  11   8   8       25.17       29.64      9.35 o 
  12   8   8     1942.23     1918.58     24.34 o 
  13   8   8       13.45       22.10      8.07 o 
   1   9   8       10.88       19.96      4.68 o 
   2   9   8     4000.79     4102.55     24.20 o 
   3   9   8       12.79       23.27      4.81 o 
   4   9   8     2389.98     2391.43     17.38 o 
   5   9   8        0.31       -0.79      5.41 o 
   6   9   8      731.26      780.00     13.65 o 
   7   9   8      190.34      210.06     11.72 o 
   8   9   8      175.87      175.26      8.59 o 
   9   9   8       31.02       22.11      7.11 o 
  10   9   8       87.22       90.71      7.97 o 
  11   9   8      106.34      114.39      8.23 o 
  12   9   8      236.08      263.23     12.05 o 
  13   9   8      167.58      159.87     13.25 o 
   0  10   8        9.26       13.55      6.52 o 
   1  10   8       91.97       70.65      4.90 o 
   2  10   8       97.09       80.67      5.31 o 
   3  10   8      416.99      376.62      8.37 o 
   4  10   8       44.75       69.08      5.99 o 
   5  10   8       14.14       15.90      5.42 o 
   6  10   8      144.87      128.94      7.41 o 
   7  10   8       25.72       18.70      6.59 o 
   8  10   8      342.45      365.79     10.68 o 
   9  10   8       66.26       54.43      7.04 o 
  10  10   8      201.13      212.91      9.21 o 
  11  10   8       25.39       24.81      7.32 o 
  12  10   8      900.10      984.84     16.59 o 
   1  11   8      181.36      191.60      6.25 o 
   2  11   8      353.44      332.66      7.80 o 
   3  11   8        0.86        1.69      5.08 o 
   4  11   8      861.27      878.13     12.08 o 
   5  11   8        0.58       -3.71      5.23 o 
   6  11   8      113.23       93.31      7.20 o 
   7  11   8       62.60       91.35      8.68 o 
   8  11   8       92.31      105.70      7.87 o 
   9  11   8       54.26       43.69      7.01 o 
  10  11   8      142.91      173.91      8.91 o 
  11  11   8        7.16       10.61      7.16 o 
  12  11   8      297.19      285.83     10.71 o 
   0  12   8      720.55      783.85     17.34 o 
   1  12   8       16.43       21.38      4.95 o 
   2  12   8       53.03       35.61      5.02 o 
   3  12   8       10.28       11.75      5.17 o 
   4  12   8       16.20        3.68      5.34 o 
   5  12   8      226.30      218.22      8.37 o 
   6  12   8      307.18      345.08     10.99 o 
   7  12   8        7.15       -3.69      6.43 o 
   8  12   8      345.40      333.01     10.10 o 
   9  12   8       14.38       19.07      6.51 o 
  10  12   8      149.55      157.03      8.43 o 
  11  12   8        7.10        0.80      7.39 o 
   1  13   8        1.42       -4.70      4.70 o 
   2  13   8      113.63      127.98      6.08 o 
   3  13   8       14.82       18.37      6.30 o 
   4  13   8       27.85       23.23      5.94 o 
   5  13   8       29.31       20.36      5.93 o 
   6  13   8        5.66       -6.09      6.09 o 
   7  13   8      145.98      140.05      7.67 o 
   8  13   8      616.65      688.76     13.83 o 
   9  13   8      135.06      135.69      8.01 o 
  10  13   8      375.82      378.57     10.76 o 
  11  13   8        5.58       -5.40      8.68 o 
   0  14   8     1187.23     1135.75     24.93 o 
   1  14   8        4.06       -1.47      5.13 o 
   2  14   8      144.89      165.44      7.35 o 
   3  14   8       88.22       83.50      6.66 o 
   4  14   8      112.57       93.04      6.89 o 
   5  14   8       70.60       66.98      6.85 o 
   6  14   8       57.37       41.65      6.93 o 
   7  14   8      171.82      171.00      8.27 o 
   8  14   8      551.41      560.03     11.95 o 
   9  14   8       10.91        8.24      7.77 o 
  10  14   8      427.93      410.94     11.10 o 
   1  15   8      111.27      125.26      6.64 o 
   2  15   8       19.28        7.19      5.64 o 
   3  15   8        0.22       -4.57      5.20 o 
   4  15   8        0.36       -4.09      5.81 o 
   5  15   8       65.40       47.84      6.97 o 
   6  15   8      285.51      274.24      9.07 o 
   7  15   8       43.36       38.24      6.48 o 
   8  15   8      648.68      702.95     12.78 o 
   9  15   8       43.87       40.41      7.01 o 
   0  16   8     2549.66     2503.86     39.25 o 
   1  16   8        1.59        4.33      7.87 o 
   2  16   8     1365.30     1366.49     20.47 o 
   3  16   8        5.34       -0.24      7.40 o 
   4  16   8       94.22       74.60      7.61 o 
   5  16   8       15.91       -3.66      7.04 o 
   6  16   8      415.50      438.37     10.84 o 
   7  16   8        0.11        4.82      6.06 o 
   8  16   8      875.01      880.98     13.78 o 
   1  17   8      990.57     1014.22     23.53 o 
   2  17   8       24.53       30.78      8.97 o 
   3  17   8      183.95      204.38     10.41 o 
   4  17   8      103.60      111.89      9.25 o 
   5  17   8        2.64       -0.23      8.33 o 
   6  17   8      459.68      535.54     14.40 o 
   7  17   8       25.54       19.84      8.85 o 
   0  18   8      494.89      548.07     21.87 o 
   1  18   8       27.74       17.14     11.22 o 
   2  18   8      211.81      181.83     11.66 o 
   3  18   8      115.02      112.40     11.51 o 
   4  18   8      179.18      199.07     10.91 o 
   5  18   8       38.47       29.62      8.54 o 
   6  18   8      181.55      194.82     10.77 o 
   1  19   8       77.07       87.78      9.93 o 
   2  19   8      546.04      530.79     15.94 o 
   3  19   8       10.16        4.08     11.22 o 
   4  19   8      430.91      402.21     14.23 o 
   0  20   8       46.97       25.21     38.33 o 
   1   0   9      314.69      300.36      9.22 o 
   2   0   9     1815.30     1802.32     18.21 o 
   3   0   9      681.12      741.91     12.79 o 
   4   0   9     2324.78     2204.57     24.06 o 
   5   0   9      220.92      183.76     12.63 o 
   6   0   9      645.66      681.35     20.14 o 
   7   0   9      164.31      163.74     14.48 o 
   8   0   9      248.28      257.92     15.03 o 
   9   0   9      584.84      625.95     20.33 o 
  10   0   9       67.67       61.30     11.70 o 
  11   0   9      498.22      525.22     20.06 o 
  12   0   9        1.87        3.99     16.46 o 
   0   1   9      184.45      170.13      8.48 o 
   1   1   9        6.42       -1.48      4.37 o 
   2   1   9       19.46       13.93      4.43 o 
   3   1   9       84.22       87.51      5.10 o 
   4   1   9      211.58      206.86      6.29 o 
   5   1   9      247.40      229.69      7.02 o 
   6   1   9      215.75      210.71      7.60 o 
   7   1   9      931.72      977.13     13.73 o 
   8   1   9        7.31       -0.82      6.16 o 
   9   1   9      475.92      516.59     13.86 o 
  10   1   9       51.51       25.83      8.25 o 
  11   1   9       57.33       43.40      9.00 o 
  12   1   9      354.32      382.15     12.40 o 
   1   2   9     2537.52     2585.67     16.75 o 
   2   2   9       50.36       63.30      4.99 o 
   3   2   9     1409.65     1363.25     12.14 o 
   4   2   9       50.98       41.06      4.95 o 
   5   2   9       11.11        7.68      4.64 o 
   6   2   9      193.63      193.37      6.61 o 
   7   2   9      656.13      693.73     11.33 o 
   8   2   9        2.83       -2.32      5.82 o 
   9   2   9     1041.65      989.83     14.90 o 
  10   2   9       70.59       58.71      7.64 o 
  11   2   9      375.79      358.38     12.44 o 
  12   2   9       66.52       78.74      9.19 o 
   0   3   9     1035.12     1027.28     14.22 o 
   1   3   9        0.72       12.81      4.43 o 
   2   3   9       82.52       88.05      5.10 o 
   3   3   9        4.75       18.17      4.78 o 
   4   3   9      230.06      251.73      6.81 o 
   5   3   9       39.57       54.02      5.14 o 
   6   3   9      585.84      521.87      9.51 o 
   7   3   9       86.50       74.67      6.23 o 
   8   3   9        6.85        2.62      5.82 o 
   9   3   9       86.86       99.82      7.27 o 
  10   3   9       13.45       18.71      6.79 o 
  11   3   9       40.51       50.17      7.62 o 
  12   3   9      146.78      123.02      9.02 o 
   1   4   9      539.58      543.69     10.56 o 
   2   4   9       30.40       38.49      4.94 o 
   3   4   9       10.60       15.64      4.72 o 
   4   4   9      146.98      140.27      6.04 o 
   5   4   9       48.06       61.00      5.37 o 
   6   4   9      105.86      115.66      6.28 o 
   7   4   9       45.33       30.23      6.06 o 
   8   4   9       99.99       94.12      6.79 o 
   9   4   9       10.73       12.26      6.26 o 
  10   4   9      362.80      352.64     10.70 o 
  11   4   9       42.06       48.67      7.91 o 
  12   4   9      119.56      132.56      9.16 o 
   0   5   9       14.58       22.38      6.32 o 
   1   5   9       26.20       45.10      5.03 o 
   2   5   9      569.05      533.25      9.38 o 
   3   5   9      366.21      350.39      7.74 o 
   4   5   9       49.59       51.47      5.16 o 
   5   5   9      274.49      343.21      8.17 o 
   6   5   9        4.10       -0.49      5.25 o 
   7   5   9        1.59       -5.20      5.20 o 
   8   5   9        2.30        6.67      5.77 o 
   9   5   9      174.77      193.05      8.41 o 
  10   5   9       16.90       26.04      7.08 o 
  11   5   9      311.99      311.07     12.72 o 
  12   5   9       22.06       23.27      7.66 o 
   1   6   9        4.21        3.22      4.63 o 
   2   6   9      211.35      210.56      6.83 o 
   3   6   9      320.42      350.07      8.35 o 
   4   6   9      177.68      197.23      6.77 o 
   5   6   9      167.77      159.92      6.51 o 
   6   6   9      279.79      280.59      7.92 o 
   7   6   9        0.82       -5.47      5.47 o 
   8   6   9       16.14        6.41      5.98 o 
   9   6   9       73.75       71.78      7.40 o 
  10   6   9      278.21      250.03     10.05 o 
  11   6   9      328.32      360.41     11.62 o 
  12   6   9       11.49        4.63      9.53 o 
   0   7   9     1119.90     1087.41     15.88 o 
   1   7   9      393.99      355.38      7.66 o 
   2   7   9       97.16      101.94      5.95 o 
   3   7   9     1361.21     1467.69     14.76 o 
   4   7   9       30.60       19.73      5.59 o 
   5   7   9      688.73      642.73     11.11 o 
   6   7   9      426.91      381.22      9.08 o 
   7   7   9      298.15      337.33      9.65 o 
   8   7   9      205.69      217.55     10.08 o 
   9   7   9        4.51        3.72      7.46 o 
  10   7   9       69.73       60.83      8.74 o 
  11   7   9      103.42       94.55      9.05 o 
   1   8   9     1093.38     1076.29     12.80 o 
   2   8   9       22.74       16.81      5.73 o 
   3   8   9      714.93      785.00     12.17 o 
   4   8   9       81.12       81.92      6.57 o 
   5   8   9      221.53      234.89      8.33 o 
   6   8   9       11.81        8.60      6.41 o 
   7   8   9       28.59       36.35      7.62 o 
   8   8   9       36.96       52.63      8.19 o 
   9   8   9       49.02       44.12     10.78 o 
  10   8   9      201.54      169.08      9.77 o 
  11   8   9      706.94      709.72     15.84 o 
   0   9   9        1.38       -7.40      7.40 o 
   1   9   9     1106.69     1116.57     13.07 o 
   2   9   9      102.94      132.48      7.10 o 
   3   9   9     3102.64     3039.08     23.92 o 
   4   9   9       70.12       54.12      6.67 o 
   5   9   9     1256.65     1279.49     15.87 o 
   6   9   9      458.85      469.22     11.81 o 
   7   9   9      167.05      173.77      9.63 o 
   8   9   9      423.25      383.50     12.46 o 
   9   9   9       43.61       48.69      8.52 o 
  10   9   9      148.74      145.59      9.68 o 
  11   9   9       89.36       86.68     10.65 o 
   1  10   9      309.50      312.85      8.59 o 
   2  10   9      282.74      264.07      8.78 o 
   3  10   9      394.31      390.40      9.68 o 
   4  10   9       16.26        0.05      6.15 o 
   5  10   9      105.08      103.36      7.55 o 
   6  10   9       60.80       44.24      7.13 o 
   7  10   9      268.53      262.44     10.66 o 
   8  10   9       46.44       39.17      8.44 o 
   9  10   9       15.15       14.67      8.10 o 
  10  10   9       48.80       46.09      8.40 o 
   0  11   9        7.22       11.99     10.07 o 
   1  11   9      181.90      197.80      8.00 o 
   2  11   9       17.16       15.80      5.42 o 
   3  11   9      333.11      343.70      9.60 o 
   4  11   9        9.79       21.32      6.33 o 
   5  11   9        5.66        7.19      6.46 o 
   6  11   9       48.06       56.23      7.86 o 
   7  11   9       40.39       25.59      7.78 o 
   8  11   9      303.44      265.00     10.88 o 
   9  11   9      101.97       90.24      8.79 o 
  10  11   9       10.37        8.06      7.73 o 
   1  12   9      445.24      443.73     13.00 o 
   2  12   9       16.58       14.19      5.64 o 
   3  12   9        3.04       -6.38      6.38 o 
   4  12   9      125.31      131.71      7.72 o 
   5  12   9      318.27      298.99      9.92 o 
   6  12   9      416.67      419.14     12.13 o 
   7  12   9      186.50      203.43     10.09 o 
   8  12   9       15.56       10.43      7.86 o 
   9  12   9        8.79       12.05      7.64 o 
   0  13   9      284.89      276.92     12.60 o 
   1  13   9       14.37       19.58      5.96 o 
   2  13   9       93.83      116.34      6.96 o 
   3  13   9        0.87       -5.57      5.57 o 
   4  13   9       33.29       23.95      6.87 o 
   5  13   9        0.27       -2.56      6.70 o 
   6  13   9      266.02      258.11     12.12 o 
   7  13   9      123.29       99.83      9.08 o 
   8  13   9        2.52        1.71      7.40 o 
   1  14   9     2692.80     2685.44     36.74 o 
   2  14   9       19.54       15.02      6.29 o 
   3  14   9      395.23      390.79     10.06 o 
   4  14   9        1.88       -6.49      6.56 o 
   5  14   9       17.22       27.71      7.12 o 
   6  14   9      276.39      288.22     10.61 o 
   7  14   9      425.33      411.77     11.90 o 
   0  15   9        6.38        3.57      8.87 o 
   1  15   9        0.81       22.01      6.31 o 
   2  15   9        1.66       -6.11      6.11 o 
   3  15   9        2.49       -5.99      5.99 o 
   4  15   9       14.55       21.04      7.44 o 
   5  15   9      262.42      239.33      9.92 o 
   6  15   9       25.42       13.87      7.71 o 
   1  16   9      899.06      904.85     18.97 o 
   2  16   9      181.47      159.63     11.21 o 
   3  16   9      452.55      437.84     13.39 o 
   4  16   9      405.14      420.59     13.52 o 
   5  16   9        8.40       26.90      9.23 o 
   0  17   9       28.26       41.46     14.89 o 
   1  17   9       73.95       50.58     10.24 o 
   2  17   9        5.93       12.64      9.23 o 
   3  17   9      119.90      138.40     13.25 o 
   0   0  10      502.23      473.91     21.12 o 
   1   0  10       30.97        9.29      9.84 o 
   2   0  10      461.08      619.20     20.78 o 
   3   0  10       41.53       44.54     11.68 o 
   4   0  10        0.04        3.81     10.20 o 
   5   0  10       85.71       48.83     11.10 o 
   6   0  10      506.51      481.63     19.86 o 
   7   0  10      157.91      171.31     13.91 o 
   8   0  10      498.80      509.23     19.69 o 
   9   0  10        0.47       -3.36     11.45 o 
  10   0  10      316.35      296.73     17.27 o 
   1   1  10      366.17      330.30     11.45 o 
   2   1  10      142.10      151.78     10.43 o 
   3   1  10      181.32      151.20      8.80 o 
   4   1  10      380.87      361.63     14.63 o 
   5   1  10      218.13      231.72     10.11 o 
   6   1  10      459.83      444.43     12.67 o 
   7   1  10      360.39      385.33     12.28 o 
   8   1  10      354.60      363.40     12.33 o 
   9   1  10       70.14       81.34      9.29 o 
  10   1  10       21.34       24.64      8.88 o 
   0   2  10       43.49       56.81      8.16 o 
   1   2  10      127.71      133.17      7.14 o 
   2   2  10      286.58      238.53      8.63 o 
   3   2  10      782.03      780.14     12.67 o 
   4   2  10       81.63      100.86      6.86 o 
   5   2  10      704.88      737.40     12.96 o 
   6   2  10       59.26       61.73      7.87 o 
   7   2  10      262.76      256.04     12.05 o 
   8   2  10      256.11      270.14     11.41 o 
   9   2  10      167.22      137.50     10.00 o 
  10   2  10      443.42      420.53     13.56 o 
   1   3  10        5.54       -2.33      6.02 o 
   2   3  10        1.27       -5.28      5.28 o 
   3   3  10       89.06       88.61      6.38 o 
   4   3  10      290.19      276.08      8.45 o 
   5   3  10        3.90       17.21      5.47 o 
   6   3  10      681.28      711.07     12.56 o 
   7   3  10        8.12        1.32      6.94 o 
   8   3  10      889.15      893.69     15.12 o 
   9   3  10       89.00       98.07      9.39 o 
  10   3  10      201.86      226.55     11.87 o 
   0   4  10       15.45        2.25      7.66 o 
   1   4  10        1.36        9.73      5.41 o 
   2   4  10       62.36       85.26      6.47 o 
   3   4  10       53.62       53.11      6.31 o 
   4   4  10       10.93        2.07      5.59 o 
   5   4  10      349.36      333.46      8.98 o 
   6   4  10       21.09       17.98      6.09 o 
   7   4  10       16.53       19.92      6.58 o 
   8   4  10       24.93       21.80      7.17 o 
   9   4  10      475.73      507.10     15.32 o 
  10   4  10        0.11        6.79      7.47 o 
   1   5  10      814.06      817.95     11.86 o 
   2   5  10       12.44        5.78      5.64 o 
   3   5  10        5.12       -2.04      6.13 o 
   4   5  10      182.33      156.37      8.13 o 
   5   5  10      508.09      492.05     11.15 o 
   6   5  10      302.38      304.42      9.40 o 
   7   5  10      231.22      219.01      9.17 o 
   8   5  10       43.64       28.52      7.09 o 
   9   5  10       78.81      107.98      8.48 o 
  10   5  10       15.87       54.29     20.66 o 
   0   6  10        0.18       -2.46      7.20 o 
   1   6  10        2.32       -0.91      5.25 o 
   2   6  10       52.29       50.40      6.57 o 
   3   6  10        9.87        2.78      6.17 o 
   4   6  10      101.78      109.85      7.70 o 
   5   6  10      130.75      136.45      7.96 o 
   6   6  10        6.45       10.24      6.67 o 
   7   6  10        2.64        0.80      6.71 o 
   8   6  10      284.34      257.40      9.74 o 
   9   6  10      818.10      838.49     15.75 o 
   1   7  10      327.17      321.28     10.89 o 
   2   7  10      520.17      531.29     11.98 o 
   3   7  10       28.73       23.98      6.46 o 
   4   7  10      293.06      308.07     10.18 o 
   5   7  10      188.01      193.25      9.05 o 
   6   7  10      612.05      608.60     15.85 o 
   7   7  10      361.99      363.22     12.51 o 
   8   7  10      222.15      219.17     10.99 o 
   9   7  10      164.91      177.33     10.78 o 
   0   8  10     1243.83     1254.50     23.11 o 
   1   8  10       32.20       38.89      6.73 o 
   2   8  10      443.91      481.46     11.20 o 
   3   8  10       30.05       16.22      6.90 o 
   4   8  10       58.96       52.31      7.53 o 
   5   8  10       32.74       11.00      7.17 o 
   6   8  10       18.07        3.92      8.47 o 
   7   8  10      123.52      127.58      9.95 o 
   8   8  10       61.07       66.19     10.70 o 
   1   9  10      729.43      702.24     13.48 o 
   2   9  10      502.13      502.18     11.43 o 
   3   9  10      285.86      298.48     10.26 o 
   4   9  10      302.90      302.84     10.41 o 
   5   9  10      209.34      177.03      9.24 o 
   6   9  10       97.08       87.05      8.63 o 
   7   9  10      702.30      688.39     16.33 o 
   8   9  10      228.91      207.43     12.68 o 
   0  10  10      109.28      151.85     11.77 o 
   1  10  10       63.56       49.45      6.99 o 
   2  10  10      185.03      186.69      8.38 o 
   3  10  10        6.52        4.13      6.89 o 
   4  10  10       73.55      102.84      8.35 o 
   5  10  10       19.54        4.90      7.27 o 
   6  10  10        0.12       -7.63      7.63 o 
   7  10  10       32.56       21.02      8.58 o 
   1  11  10      449.26      435.37     11.46 o 
   2  11  10       71.15       70.17      7.21 o 
   3  11  10        3.41       -4.35      6.39 o 
   4  11  10       18.97        8.64      9.53 o 
   5  11  10      208.32      190.66      9.56 o 
   6  11  10      330.75      311.31     11.86 o 
   0  12  10      167.01      170.64     12.19 o 
   1  12  10       66.72       64.47      7.36 o 
   2  12  10      112.44       77.81      7.54 o 
   3  12  10      159.62      120.95      7.73 o 
   4  12  10        0.28       -1.29      7.23 o 
   5  12  10      107.52       93.15      8.83 o 
   6  12  10        5.74        9.82     19.24 o 
   1  13  10      129.67      119.90      8.18 o 
   2  13  10        8.40       -6.55      6.58 o 
   3  13  10        3.31       -4.15      6.32 o 
   4  13  10      163.35      146.01      8.40 o 
   0  14  10      324.88      269.12     13.67 o 
   1  14  10      104.16       77.66      7.71 o 
   2  14  10      346.89      345.47     11.07 o 
   1   0  11      249.30      220.96     12.80 o 
   2   0  11      243.20      237.85     17.27 o 
   3   0  11      194.08      197.37     20.22 o 
   4   0  11      341.37      337.94     39.20 o 
   5   0  11       12.72       23.92     13.86 o 
   6   0  11       14.98        3.72     12.08 o 
   7   0  11       20.90       -8.18     11.77 o 
   0   1  11        3.75       -9.25      9.25 o 
   1   1  11      109.16      120.60      9.80 o 
   2   1  11        3.74       -8.49      8.49 o 
   3   1  11      902.57      978.13     19.68 o 
   4   1  11       67.53       73.66     10.17 o 
   5   1  11      974.12     1015.24     19.49 o 
   6   1  11      150.07      140.53     10.25 o 
   7   1  11      440.96      456.84     13.89 o 
   1   2  11        0.07       -6.81      6.81 o 
   2   2  11       82.82       71.75      9.77 o 
   3   2  11       24.88       12.53      9.77 o 
   4   2  11      163.28      156.88     10.62 o 
   5   2  11        5.94        6.76      8.77 o 
   6   2  11       99.58       89.14      9.51 o 
   7   2  11       59.26       34.30      9.16 o 
   0   3  11      161.17      142.21     11.88 o 
   1   3  11        1.01       -6.42      6.42 o 
   2   3  11       21.10       -3.58      8.23 o 
   3   3  11       54.67       40.55      9.63 o 
   4   3  11      342.14      348.13     13.64 o 
   5   3  11       18.00        8.54      8.89 o 
   6   3  11      522.33      494.76     14.83 o 
   7   3  11        7.98        1.57     11.92 o 
   1   4  11       91.76       76.04      9.31 o 
   2   4  11        3.68       -1.05      6.46 o 
   3   4  11        0.14       -2.50      6.68 o 
   4   4  11      184.09      181.55      9.05 o 
   5   4  11       27.33       25.15      7.63 o 
   6   4  11       85.49       74.60      8.36 o 
   0   5  11      355.00      392.01     15.08 o 
   1   5  11        0.34       -1.40      6.22 o 
   2   5  11       46.56       16.38      6.70 o 
   3   5  11        4.27        2.60      6.73 o 
   4   5  11      137.83      108.87      8.43 o 
   5   5  11        0.14       -5.45      6.92 o 
   6   5  11      197.69      191.09     10.69 o 
   1   6  11     1023.09     1021.62     16.73 o 
   2   6  11        6.91       -6.24      6.24 o 
   3   6  11      248.13      239.01      9.52 o 
   4   6  11       36.95       37.52      7.47 o 
   5   6  11        7.27       14.93      7.28 o 
   0   7  11      874.08      873.31     38.44 o 
   1   7  11       62.94       46.80      8.08 o 
   2   7  11      418.97      468.50     11.98 o 
   3   7  11       25.98       31.96      7.89 o 
   4   7  11        0.16       -6.74      7.36 o 
   5   7  11      217.42      196.36     10.60 o 
   1   8  11      697.34      695.43     14.88 o 
   2   8  11       13.55        9.76     10.56 o 
   3   8  11      268.18      265.39      9.79 o 
   4   8  11        9.05        0.10      8.01 o 
   0   9  11      476.05      465.75     18.80 o 
   1   9  11        0.64       -5.15      7.32 o 
   2   9  11      427.30      388.47     11.62 o 
   3   9  11        3.33       -6.96      6.96 o 
   1  10  11      618.19      571.21     37.87 o 
                                                 
